# Supplementary material for: Cilengitide sensitivity is predicted by overall integrin expression in breast cancer
Source: Breast Cancer Res. 2024 Dec 20;26:187. doi: 10.1186/s13058-024-01942-2 (PMC11660856; doi:10.1186/s13058-024-01942-2)
Supplement: Supplementary file 1 — Supplementary material 1. [file 13058_2024_1942_MOESM1_ESM.csv]

achilles_dependent_cell_line_count	gene	gene_name
9	GMPS	guanine monophosphate synthase
9	CWC27	CWC27 spliceosome associated protein homolog
8	ACO2	aconitase 2
8	STRN	striatin
7	PKD1L1	polycystin 1 like 1, transient receptor potential channel interacting
7	SDHB	succinate dehydrogenase complex iron sulfur subunit B
7	GRB2	growth factor receptor bound protein 2
7	FERMT2	fermitin family member 2
7	TYMS	thymidylate synthetase
6	PPAT	phosphoribosyl pyrophosphate amidotransferase
6	OGDH	oxoglutarate dehydrogenase
6	RAC1	ras-related C3 botulinum toxin substrate 1 (rho family, small GTP binding protein Rac1)
6	NAMPT	nicotinamide phosphoribosyltransferase
6	TRPM7	transient receptor potential cation channel subfamily M member 7
6	TUBA1B	tubulin alpha 1b
5	ATIC	5-aminoimidazole-4-carboxamide ribonucleotide formyltransferase/IMP cyclohydrolase
5	GPX4	glutathione peroxidase 4
4	PTK2	focal adhesion kinase (FAK)
4	BCL2L1	Bcl-Xl
3	CDK4	cyclin dependent kinase 4
3	PPIH	Peptidylprolyl Isomerase H
3	DHODH	Dihydroorotate dehydrogenase
2	SMG7	SMG7 Nonsense Mediated MRNA Decay Factor
2	PIK3CA	phosphatidylinositol-4,5-bisphosphate 3-kinase catalytic subunit alpha
2	NDUF	Complex I of OXPHOS
