# Supplementary material for: Cilengitide sensitivity is predicted by overall integrin expression in breast cancer
Source: Breast Cancer Res. 2024 Dec 20;26:187. doi: 10.1186/s13058-024-01942-2 (PMC11660856; doi:10.1186/s13058-024-01942-2)
Supplement: Supplementary file 2 — Supplementary material 2. [file 13058_2024_1942_MOESM2_ESM.csv]

compound	pubchem_cid	status	drug_mechanism	associated_gene_dependency	drug_screen_rationale	other_rationale	has_replicates	in_nci60	in_ctrp	in_gdsc	in_heiser_2017	in_any_cell_line_panel	notes
Dasatinib	3062316	Preclinical	Angiogenesis	ABL|SRC	Targets Dependency	Biological Process: Cell Adhesion	TRUE	TRUE	TRUE	TRUE	TRUE	TRUE	NA
Defactinib	25117126	Phase II	Angiogenesis	PTK2	Targets Dependency	Biological Process: Cell Adhesion	TRUE	TRUE	FALSE	FALSE	FALSE	TRUE	NA
PF562271	11713159	Preclinical	Angiogenesis	PTK2	Targets Dependency	Biological Process: Cell Adhesion	TRUE	TRUE	FALSE	TRUE	FALSE	TRUE	NA
A-1155643	59447577	Preclinical	Apoptosis	BCL2L1	Targets Dependency	NA	TRUE	FALSE	FALSE	FALSE	FALSE	FALSE	NA
Navitoclax	24978538	FDA approved	Apoptosis	BCL2L1	Targets Dependency	NA	TRUE	TRUE	TRUE	TRUE	FALSE	TRUE	NA
Pemetrexed	135410875	FDA approved	Apoptosis	ATIC	Targets Dependency	NA	TRUE	TRUE	FALSE	FALSE	TRUE	TRUE	NA
S63845	122197581	Preclinical	Apoptosis	MCL1	Targets Dependency	NA	TRUE	TRUE	FALSE	FALSE	FALSE	TRUE	NA
4EGI	3032868	Preclinical	Cell Cycle	eIF4E	Targets Dependency	NA	TRUE	FALSE	FALSE	FALSE	FALSE	FALSE	NA
Abemaciclib	46220502	Phase I	Cell Cycle	CDK4	Targets Dependency	NA	FALSE	FALSE	FALSE	FALSE	FALSE	FALSE	NA
Azathioprine	2265	FDA approved	Cell Cycle	PPAT	Targets Related Biological Process	Biological Process: DNA/RNA Synthesis	TRUE	TRUE	FALSE	FALSE	FALSE	TRUE	NA
Ehop016	51031035	Preclinical	Cell Cycle	RAC1	Targets Dependency	NA	TRUE	FALSE	FALSE	FALSE	FALSE	FALSE	NA
Palbociclib	5330286	Phase I	Cell Cycle	CDK4|CDK6	Targets Dependency	NA	TRUE	TRUE	FALSE	TRUE	TRUE	TRUE	NA
Cilengitide	176873	Phase III	Cytoskeletal Signaling	FERMT2|PTK2|ITGAV	Targets Related Biological Process	Biological Process: Cell Adhesion	TRUE	TRUE	FALSE	FALSE	FALSE	TRUE	NA
SNX2112	24772860	Preclinical	Cytoskeletal Signaling	HSP90	Targets Dependency	NA	FALSE	FALSE	FALSE	TRUE	FALSE	TRUE	NA
Taxol	36314	FDA Approved	Cytoskeletal Signaling	<NA>	Other	Chemotherapy	TRUE	TRUE	TRUE	TRUE	TRUE	TRUE	NA
Vinorelbine	5311497	FDA Approved	Cytoskeletal Signaling	TUBA1B	Targets Dependency	NA	FALSE	TRUE	FALSE	TRUE	TRUE	TRUE	NA
5FU	3385	FDA approved	DNA Damage/DNA Repair	TYMS	Targets Dependency	Biological Process: DNA Synthesis	FALSE	TRUE	TRUE	TRUE	TRUE	TRUE	NA
MM102	54766613	Preclinical	Epigenetics	MLL2|MLL4	Targets Dependency	NA	FALSE	FALSE	FALSE	FALSE	FALSE	FALSE	NA
RVX208	135564749	Phase II/III	Epigenetics	<NA>	Targets Related Biological Process	Biological Process: Epigenetics	FALSE	FALSE	FALSE	FALSE	FALSE	FALSE	NA
Vorinostat	5311	Preclinical	Epigenetics	HDAC	Targets Dependency	NA	TRUE	TRUE	TRUE	TRUE	TRUE	TRUE	NA
Rotenone	6758	Preclinical	Immunology & Inflammation	<NA>	Other	Biological Process: Electron Transport Chain	FALSE	TRUE	FALSE	FALSE	FALSE	TRUE	NA
25-hydroxy-cholesterol	65094	Preclinical	Metabolism	<NA>	Other	Biological Process: Lipid Metabolism	FALSE	FALSE	FALSE	FALSE	FALSE	FALSE	NA
6-diazo-5-oxo-L-norleucin	9087	Phase I	Metabolism	<NA>	Other	Biological Process: Glutamine Metabolism	FALSE	TRUE	FALSE	FALSE	FALSE	TRUE	NA
Atorvastatin	60823	Phase III	Metabolism	<NA>	Other	Biological Process: Metabolism	FALSE	TRUE	FALSE	FALSE	FALSE	TRUE	NA
CPI613	24770514	Phase II	Metabolism	OGDH	Targets Dependency	NA	FALSE	FALSE	FALSE	FALSE	FALSE	FALSE	NA
Cyclosporine	5284373	FDA approved	Metabolism	PPIH	Targets Dependency	NA	TRUE	FALSE	TRUE	FALSE	FALSE	TRUE	NA
Decoyinine	121578	FDA approved	Metabolism	GMPS	Targets Dependency	NA	FALSE	FALSE	FALSE	FALSE	FALSE	FALSE	NA
Doxifluridine	18343	Phase III	Metabolism	TYMS	Targets Dependency	NA	FALSE	FALSE	FALSE	FALSE	TRUE	TRUE	NA
Enasidenib	89683805	FDA approved	Metabolism	ACO2	Targets Related Biological Process	Biological Process: Citric Acid Cycle	FALSE	FALSE	FALSE	FALSE	FALSE	FALSE	NA
FK866	6914657	Phase III	Metabolism	NAMPT	Targets Dependency	NA	TRUE	TRUE	TRUE	TRUE	FALSE	TRUE	NA
GMX1778	148198	Preclinical	Metabolism	NAMPT	Targets Dependency	NA	TRUE	FALSE	TRUE	FALSE	FALSE	TRUE	NA
Leflunomide	3899	FDA approved	Metabolism	DHODH	Targets Dependency	NA	TRUE	TRUE	FALSE	FALSE	FALSE	TRUE	NA
Methotrexate	126941	FDA Approved	Metabolism	DHFR	Targets Dependency	NA	TRUE	TRUE	TRUE	TRUE	TRUE	TRUE	NA
ML210	49766530	Preclinical	Metabolism	GPX4	Targets Dependency	NA	TRUE	FALSE	FALSE	FALSE	FALSE	FALSE	NA
RSL3	1750826	Preclinical	Metabolism	GPX4	Targets Dependency	NA	TRUE	FALSE	FALSE	FALSE	FALSE	FALSE	NA
Cladribine	20279	FDA approved	Neuronal Signaling	POLE3	Targets Dependency	NA	FALSE	TRUE	FALSE	FALSE	FALSE	TRUE	NA
NMDI14	2886617	Preclinical	Nonsense-mediated RNA Decay	SMG7	Targets Dependency	NA	TRUE	FALSE	FALSE	FALSE	FALSE	FALSE	NA
Arsenic Trioxide	14888	FDA approved	Other	SDHB	Targets Related Biological Process	Biological Process: Electron Transport Chain	TRUE	TRUE	FALSE	FALSE	FALSE	TRUE	NA
AZD8055	25262965	Phase I	PI3K/Akt/mTOR	MTOR	Targets Dependency	NA	TRUE	TRUE	TRUE	TRUE	FALSE	TRUE	NA
GDC0032	51001932	Phase III	PI3K/Akt/mTOR	PIK3CA	Targets Dependency	NA	TRUE	TRUE	FALSE	FALSE	FALSE	TRUE	NA
LB100	45101433	Phase I	PI3K/Akt/mTOR	STRN	Targets Related Biological Process	NA	TRUE	FALSE	FALSE	FALSE	FALSE	FALSE	NA
Isoginkgetin	5318569	Preclinical	Proteases	CWC27	Targets Related Biological Process	Biological Process: Splicing	TRUE	FALSE	FALSE	FALSE	FALSE	FALSE	NA
Nafamostat	4413	FDA Approved	Proteases	TRPM7	Targets Dependency	NA	FALSE	FALSE	FALSE	FALSE	FALSE	FALSE	NA
Crizotinib	11626560	Phase I	Protein Tyrosine Kinase	MET	Targets Dependency	NA	FALSE	TRUE	TRUE	TRUE	FALSE	TRUE	NA
Amiloride	16231	FDA approved	Transmembrane Transporters	PKD1L1	Targets Related Biological Process	Biological Process: Ion Channel	TRUE	FALSE	FALSE	FALSE	FALSE	FALSE	NA
