# Supplementary material for: Cilengitide sensitivity is predicted by overall integrin expression in breast cancer
Source: Breast Cancer Res. 2024 Dec 20;26:187. doi: 10.1186/s13058-024-01942-2 (PMC11660856; doi:10.1186/s13058-024-01942-2)
Supplement: Supplementary file 3 — Supplementary material 3. [file 13058_2024_1942_MOESM3_ESM.csv]

cell_line	subtype	age	race	site	compound	pubchem_cid	status	drug_mechanism	associated_gene_dependency	drug_screen_rationale	other_rationale	in_nci60	in_ctrp	in_gdsc	in_heiser_2017	mean_ic50	mean_auc	mean_control_value	sd_ic50	sd_auc	sd_control_value	biological_replicate_count
BT549	Basal B	72	Caucasian	Metastasis	Dasatinib	3062316	Preclinical	Angiogenesis	ABL|SRC	Targets Dependency	Biological Process: Cell Adhesion	TRUE	TRUE	TRUE	TRUE	4.45	0.32	1869.88	NA	NA	NA	1
BT549	Basal B	72	Caucasian	Metastasis	Isoginkgetin	5318569	Preclinical	Proteases	CWC27	Targets Related Biological Process	Biological Process: Splicing	FALSE	FALSE	FALSE	FALSE	5.9	0.22	3304.39	0.35	0.05	67.38	2
BT549	Basal B	72	Caucasian	Metastasis	ML210	49766530	Preclinical	Metabolism	GPX4	Targets Dependency	NA	FALSE	FALSE	FALSE	FALSE	2.43	0.35	2732.57	2.64	0.14	613.83	6
BT549	Basal B	72	Caucasian	Metastasis	Decoyinine	121578	FDA approved	Metabolism	GMPS	Targets Dependency	NA	FALSE	FALSE	FALSE	FALSE	4.32	0.28	1869.88	NA	NA	NA	1
BT549	Basal B	72	Caucasian	Metastasis	PF562271	11713159	Preclinical	Angiogenesis	PTK2	Targets Dependency	Biological Process: Cell Adhesion	TRUE	FALSE	TRUE	FALSE	3.73	0.34	2424.5	1.98	0.06	784.35	2
BT549	Basal B	72	Caucasian	Metastasis	Palbociclib	5330286	Phase I	Cell Cycle	CDK4|CDK6	Targets Dependency	NA	TRUE	FALSE	TRUE	TRUE	18.61	0.12	2093.8	NA	NA	NA	1
BT549	Basal B	72	Caucasian	Metastasis	RSL3	1750826	Preclinical	Metabolism	GPX4	Targets Dependency	NA	FALSE	FALSE	FALSE	FALSE	0.41	0.54	2638.92	0.3	0.11	476.91	3
BT549	Basal B	72	Caucasian	Metastasis	Doxifluridine	18343	Phase III	Metabolism	TYMS	Targets Dependency	NA	FALSE	FALSE	FALSE	TRUE	30.44	0.1	3304.39	13.52	0.13	67.38	2
BT549	Basal B	72	Caucasian	Metastasis	Arsenic Trioxide	14888	FDA approved	Other	SDHB	Targets Related Biological Process	Biological Process: Electron Transport Chain	TRUE	FALSE	FALSE	FALSE	26.73	0.18	2564.28	22.99	0.3	605.16	3
BT549	Basal B	72	Caucasian	Metastasis	Defactinib	25117126	Phase II	Angiogenesis	PTK2	Targets Dependency	Biological Process: Cell Adhesion	TRUE	FALSE	FALSE	FALSE	2.51	0.33	3304.39	0.59	0.08	67.38	2
BT549	Basal B	72	Caucasian	Metastasis	Crizotinib	11626560	Phase I	Protein Tyrosine Kinase	MET	Targets Dependency	NA	TRUE	TRUE	TRUE	FALSE	40	0	1869.88	NA	NA	NA	1
BT549	Basal B	72	Caucasian	Metastasis	NMDI14	2886617	Preclinical	Nonsense-mediated RNA Decay	SMG7	Targets Dependency	NA	FALSE	FALSE	FALSE	FALSE	14.93	0.18	2564.28	15.07	0.14	605.16	3
BT549	Basal B	72	Caucasian	Metastasis	Enasidenib	89683805	FDA approved	Metabolism	ACO2	Targets Related Biological Process	Biological Process: Citric Acid Cycle	FALSE	FALSE	FALSE	FALSE	32.13	0.05	3256.75	NA	NA	NA	1
BT549	Basal B	72	Caucasian	Metastasis	Cladribine	20279	FDA approved	Neuronal Signaling	POLE3	Targets Dependency	NA	TRUE	FALSE	FALSE	FALSE	16.05	0.1	1869.88	NA	NA	NA	1
BT549	Basal B	72	Caucasian	Metastasis	Leflunomide	3899	FDA approved	Metabolism	DHODH	Targets Dependency	NA	TRUE	FALSE	FALSE	FALSE	26.74	0.15	2564.28	22.97	0.27	605.16	3
BT549	Basal B	72	Caucasian	Metastasis	Taxol	36314	FDA Approved	Cytoskeletal Signaling	NA	Other	Chemotherapy	TRUE	TRUE	TRUE	TRUE	1.04	0.55	2643.12	1.97	0.38	770.01	4
BT549	Basal B	72	Caucasian	Metastasis	FK866	6914657	Phase III	Metabolism	NAMPT	Targets Dependency	NA	TRUE	TRUE	TRUE	FALSE	0.02	0.6	3304.39	0.03	0.02	67.38	2
BT549	Basal B	72	Caucasian	Metastasis	Cilengitide	176873	Phase III	Cytoskeletal Signaling	FERMT2|PTK2|ITGAV	Targets Related Biological Process	Biological Process: Cell Adhesion	TRUE	FALSE	FALSE	FALSE	1.59	0.42	3107.93	0.66	0.12	236.7	4
BT549	Basal B	72	Caucasian	Metastasis	LB100	45101433	Phase I	PI3K/Akt/mTOR	STRN	Targets Related Biological Process	NA	FALSE	FALSE	FALSE	FALSE	8.17	0.2	2860.32	1.88	0.03	590.4	5
BT549	Basal B	72	Caucasian	Metastasis	A-1155643	59447577	Preclinical	Apoptosis	BCL2L1	Targets Dependency	NA	FALSE	FALSE	FALSE	FALSE	32.2	0.04	2911.47	2.7	0.01	95.66	2
BT549	Basal B	72	Caucasian	Metastasis	CPI613	24770514	Phase II	Metabolism	OGDH	Targets Dependency	NA	FALSE	FALSE	FALSE	FALSE	40	0.03	3256.75	NA	NA	NA	1
BT549	Basal B	72	Caucasian	Metastasis	Abemaciclib	46220502	Phase I	Cell Cycle	CDK4	Targets Dependency	NA	FALSE	FALSE	FALSE	FALSE	19.03	0.24	3304.39	23.67	0.29	67.38	2
BT549	Basal B	72	Caucasian	Metastasis	S63845	122197581	Preclinical	Apoptosis	MCL1	Targets Dependency	NA	TRUE	FALSE	FALSE	FALSE	11.63	0.25	3026.57	12.24	0.18	210.51	3
BT549	Basal B	72	Caucasian	Metastasis	GMX1778	148198	Preclinical	Metabolism	NAMPT	Targets Dependency	NA	FALSE	TRUE	FALSE	FALSE	20.85	0.24	2356.86	27.08	0.35	688.69	2
BT549	Basal B	72	Caucasian	Metastasis	Navitoclax	24978538	FDA approved	Apoptosis	BCL2L1	Targets Dependency	NA	TRUE	TRUE	TRUE	FALSE	8.88	0.23	2675.28	3.36	0.08	822.33	2
BT549	Basal B	72	Caucasian	Metastasis	Atorvastatin	60823	Phase III	Metabolism	NA	Other	Biological Process: Metabolism	TRUE	FALSE	FALSE	FALSE	0	0.56	1869.88	NA	NA	NA	1
BT549	Basal B	72	Caucasian	Metastasis	Rotenone	6758	Preclinical	Immunology & Inflammation	NA	Other	Biological Process: Electron Transport Chain	TRUE	FALSE	FALSE	FALSE	40	0.14	1869.88	NA	NA	NA	1
BT549	Basal B	72	Caucasian	Metastasis	Methotrexate	126941	FDA Approved	Metabolism	DHFR	Targets Dependency	NA	TRUE	TRUE	TRUE	TRUE	0.07	0.59	2424.5	0.07	0.1	784.35	2
BT549	Basal B	72	Caucasian	Metastasis	Azathioprine	2265	FDA approved	Cell Cycle	PPAT	Targets Related Biological Process	Biological Process: DNA/RNA Synthesis	TRUE	FALSE	FALSE	FALSE	100	0.02	2093.8	NA	NA	NA	1
BT549	Basal B	72	Caucasian	Metastasis	Pemetrexed	135410875	FDA approved	Apoptosis	ATIC	Targets Dependency	NA	TRUE	FALSE	FALSE	TRUE	0.2	0.43	3304.39	0.04	0.03	67.38	2
BT549	Basal B	72	Caucasian	Metastasis	25-hydroxy-cholesterol	65094	Preclinical	Metabolism	NA	Other	Biological Process: Lipid Metabolism	FALSE	FALSE	FALSE	FALSE	40	0.04	1869.88	NA	NA	NA	1
BT549	Basal B	72	Caucasian	Metastasis	GDC0032	51001932	Phase III	PI3K/Akt/mTOR	PIK3CA	Targets Dependency	NA	TRUE	FALSE	FALSE	FALSE	6.72	0.28	2900.86	4.63	0.12	700.56	3
BT549	Basal B	72	Caucasian	Metastasis	6-diazo-5-oxo-L-norleucin	9087	Phase I	Metabolism	NA	Other	Biological Process: Glutamine Metabolism	TRUE	FALSE	FALSE	FALSE	6.32	0.21	1869.88	NA	NA	NA	1
BT549	Basal B	72	Caucasian	Metastasis	Ehop016	51031035	Preclinical	Cell Cycle	RAC1	Targets Dependency	NA	FALSE	FALSE	FALSE	FALSE	3.01	0.36	3150.87	2.11	0.18	270.14	3
BT549	Basal B	72	Caucasian	Metastasis	Amiloride	16231	FDA approved	Transmembrane Transporters	PKD1L1	Targets Related Biological Process	Biological Process: Ion Channel	FALSE	FALSE	FALSE	FALSE	22.56	0.1	2563.32	24.66	0.13	980.67	2
BT549	Basal B	72	Caucasian	Metastasis	MM102	54766613	Preclinical	Epigenetics	MLL2|MLL4	Targets Dependency	NA	FALSE	FALSE	FALSE	FALSE	28.18	0.06	3256.75	NA	NA	NA	1
BT549	Basal B	72	Caucasian	Metastasis	Vinorelbine	5311497	FDA Approved	Cytoskeletal Signaling	TUBA1B	Targets Dependency	NA	TRUE	FALSE	TRUE	TRUE	0.11	0.5	1869.88	NA	NA	NA	1
BT549	Basal B	72	Caucasian	Metastasis	Cyclosporine	5284373	FDA approved	Metabolism	PPIH	Targets Dependency	NA	FALSE	TRUE	FALSE	FALSE	11.12	0.19	2093.8	NA	NA	NA	1
BT549	Basal B	72	Caucasian	Metastasis	5FU	3385	FDA approved	DNA Damage/DNA Repair	TYMS	Targets Dependency	Biological Process: DNA Synthesis	TRUE	TRUE	TRUE	TRUE	1.43	0.38	1869.88	NA	NA	NA	1
BT549	Basal B	72	Caucasian	Metastasis	Nafamostat	4413	FDA Approved	Proteases	TRPM7	Targets Dependency	NA	FALSE	FALSE	FALSE	FALSE	40	0.18	3256.75	NA	NA	NA	1
HCC1143	Basal A	52	Caucasian	Primary	Arsenic Trioxide	14888	FDA approved	Other	SDHB	Targets Related Biological Process	Biological Process: Electron Transport Chain	TRUE	FALSE	FALSE	FALSE	40	0	1426.77	0.0	0.0	516.87	2
HCC1143	Basal A	52	Caucasian	Primary	Leflunomide	3899	FDA approved	Metabolism	DHODH	Targets Dependency	NA	TRUE	FALSE	FALSE	FALSE	40	0.06	1426.77	0.0	0.01	516.87	2
HCC1143	Basal A	52	Caucasian	Primary	Cyclosporine	5284373	FDA approved	Metabolism	PPIH	Targets Dependency	NA	FALSE	TRUE	FALSE	FALSE	27.78	0.13	1745.6	NA	NA	NA	1
HCC1143	Basal A	52	Caucasian	Primary	Azathioprine	2265	FDA approved	Cell Cycle	PPAT	Targets Related Biological Process	Biological Process: DNA/RNA Synthesis	TRUE	FALSE	FALSE	FALSE	100	0.02	1745.6	NA	NA	NA	1
HCC1143	Basal A	52	Caucasian	Primary	A-1155643	59447577	Preclinical	Apoptosis	BCL2L1	Targets Dependency	NA	FALSE	FALSE	FALSE	FALSE	40	0.08	1426.77	0.0	0.09	516.87	2
HCC1143	Basal A	52	Caucasian	Primary	Methotrexate	126941	FDA Approved	Metabolism	DHFR	Targets Dependency	NA	TRUE	TRUE	TRUE	TRUE	40	0.33	1061.29	NA	NA	NA	1
HCC1143	Basal A	52	Caucasian	Primary	GMX1778	148198	Preclinical	Metabolism	NAMPT	Targets Dependency	NA	FALSE	TRUE	FALSE	FALSE	40	0.05	1792.25	NA	NA	NA	1
HCC1143	Basal A	52	Caucasian	Primary	Ehop016	51031035	Preclinical	Cell Cycle	RAC1	Targets Dependency	NA	FALSE	FALSE	FALSE	FALSE	14.85	0.13	1792.25	NA	NA	NA	1
HCC1143	Basal A	52	Caucasian	Primary	NMDI14	2886617	Preclinical	Nonsense-mediated RNA Decay	SMG7	Targets Dependency	NA	FALSE	FALSE	FALSE	FALSE	38.89	0.02	1426.77	1.58	0.01	516.87	2
HCC1143	Basal A	52	Caucasian	Primary	GDC0032	51001932	Phase III	PI3K/Akt/mTOR	PIK3CA	Targets Dependency	NA	TRUE	FALSE	FALSE	FALSE	2.67	0.31	1745.6	NA	NA	NA	1
HCC1143	Basal A	52	Caucasian	Primary	ML210	49766530	Preclinical	Metabolism	GPX4	Targets Dependency	NA	FALSE	FALSE	FALSE	FALSE	40	0	1533.05	0.0	0.0	409.22	3
HCC1143	Basal A	52	Caucasian	Primary	RSL3	1750826	Preclinical	Metabolism	GPX4	Targets Dependency	NA	FALSE	FALSE	FALSE	FALSE	2.99	0.24	1533.05	1.85	0.04	409.22	3
HCC1143	Basal A	52	Caucasian	Primary	S63845	122197581	Preclinical	Apoptosis	MCL1	Targets Dependency	NA	TRUE	FALSE	FALSE	FALSE	27.55	0.07	1426.77	17.61	0.08	516.87	2
HCC1143	Basal A	52	Caucasian	Primary	Palbociclib	5330286	Phase I	Cell Cycle	CDK4|CDK6	Targets Dependency	NA	TRUE	FALSE	TRUE	TRUE	23.01	0.21	1745.6	NA	NA	NA	1
HCC1143	Basal A	52	Caucasian	Primary	LB100	45101433	Phase I	PI3K/Akt/mTOR	STRN	Targets Related Biological Process	NA	FALSE	FALSE	FALSE	FALSE	38.23	0.04	1426.77	2.5	0.02	516.87	2
HCC1143	Basal A	52	Caucasian	Primary	Navitoclax	24978538	FDA approved	Apoptosis	BCL2L1	Targets Dependency	NA	TRUE	TRUE	TRUE	FALSE	10.74	0.15	1745.6	NA	NA	NA	1
HCC1143	Basal A	52	Caucasian	Primary	Taxol	36314	FDA Approved	Cytoskeletal Signaling	NA	Other	Chemotherapy	TRUE	TRUE	TRUE	TRUE	0	0.59	1745.6	NA	NA	NA	1
HCC1143	Basal A	52	Caucasian	Primary	Cilengitide	176873	Phase III	Cytoskeletal Signaling	FERMT2|PTK2|ITGAV	Targets Related Biological Process	Biological Process: Cell Adhesion	TRUE	FALSE	FALSE	FALSE	6.87	0.28	1426.77	6.46	0.08	516.87	2
HCC1143	Basal A	52	Caucasian	Primary	PF562271	11713159	Preclinical	Angiogenesis	PTK2	Targets Dependency	Biological Process: Cell Adhesion	TRUE	FALSE	TRUE	FALSE	3.59	0.27	1061.29	NA	NA	NA	1
HCC1806	Basal A	60	African_American	Primary	Enasidenib	89683805	FDA approved	Metabolism	ACO2	Targets Related Biological Process	Biological Process: Citric Acid Cycle	FALSE	FALSE	FALSE	FALSE	33.75	0.04	5413.8	NA	NA	NA	1
HCC1806	Basal A	60	African_American	Primary	Vinorelbine	5311497	FDA Approved	Cytoskeletal Signaling	TUBA1B	Targets Dependency	NA	TRUE	FALSE	TRUE	TRUE	40	0.06	5560.5	NA	NA	NA	1
HCC1806	Basal A	60	African_American	Primary	RSL3	1750826	Preclinical	Metabolism	GPX4	Targets Dependency	NA	FALSE	FALSE	FALSE	FALSE	1.64	0.38	3724.3	0.74	0.12	915.45	3
HCC1806	Basal A	60	African_American	Primary	Cilengitide	176873	Phase III	Cytoskeletal Signaling	FERMT2|PTK2|ITGAV	Targets Related Biological Process	Biological Process: Cell Adhesion	TRUE	FALSE	FALSE	FALSE	40	0.05	4730.49	0.0	0.07	577.11	4
HCC1806	Basal A	60	African_American	Primary	CPI613	24770514	Phase II	Metabolism	OGDH	Targets Dependency	NA	FALSE	FALSE	FALSE	FALSE	40	0.09	5413.8	NA	NA	NA	1
HCC1806	Basal A	60	African_American	Primary	25-hydroxy-cholesterol	65094	Preclinical	Metabolism	NA	Other	Biological Process: Lipid Metabolism	FALSE	FALSE	FALSE	FALSE	40	0	5560.5	NA	NA	NA	1
HCC1806	Basal A	60	African_American	Primary	Decoyinine	121578	FDA approved	Metabolism	GMPS	Targets Dependency	NA	FALSE	FALSE	FALSE	FALSE	6.24	0.18	5560.5	NA	NA	NA	1
HCC1806	Basal A	60	African_American	Primary	NMDI14	2886617	Preclinical	Nonsense-mediated RNA Decay	SMG7	Targets Dependency	NA	FALSE	FALSE	FALSE	FALSE	33.13	0.04	4688.58	7.39	0.03	755.55	3
HCC1806	Basal A	60	African_American	Primary	Leflunomide	3899	FDA approved	Metabolism	DHODH	Targets Dependency	NA	TRUE	FALSE	FALSE	FALSE	27.55	0.09	4688.58	21.56	0.16	755.55	3
HCC1806	Basal A	60	African_American	Primary	GMX1778	148198	Preclinical	Metabolism	NAMPT	Targets Dependency	NA	FALSE	TRUE	FALSE	FALSE	20	0.38	4893.62	28.28	0.52	943.1	2
HCC1806	Basal A	60	African_American	Primary	5FU	3385	FDA approved	DNA Damage/DNA Repair	TYMS	Targets Dependency	Biological Process: DNA Synthesis	TRUE	TRUE	TRUE	TRUE	40	0	5560.5	NA	NA	NA	1
HCC1806	Basal A	60	African_American	Primary	A-1155643	59447577	Preclinical	Apoptosis	BCL2L1	Targets Dependency	NA	FALSE	FALSE	FALSE	FALSE	28.88	0.06	4252.62	2.98	0.01	36.59	2
HCC1806	Basal A	60	African_American	Primary	Defactinib	25117126	Phase II	Angiogenesis	PTK2	Targets Dependency	Biological Process: Cell Adhesion	TRUE	FALSE	FALSE	FALSE	1.9	0.36	5208.36	0.28	0.11	290.54	2
HCC1806	Basal A	60	African_American	Primary	S63845	122197581	Preclinical	Apoptosis	MCL1	Targets Dependency	NA	TRUE	FALSE	FALSE	FALSE	12.08	0.17	4639.68	2.74	0.03	670.9	3
HCC1806	Basal A	60	African_American	Primary	ML210	49766530	Preclinical	Metabolism	GPX4	Targets Dependency	NA	FALSE	FALSE	FALSE	FALSE	33.92	0.07	4525.02	14.88	0.08	1066.78	6
HCC1806	Basal A	60	African_American	Primary	LB100	45101433	Phase I	PI3K/Akt/mTOR	STRN	Targets Related Biological Process	NA	FALSE	FALSE	FALSE	FALSE	17.56	0.13	4896.49	10.15	0.09	622.56	5
HCC1806	Basal A	60	African_American	Primary	GDC0032	51001932	Phase III	PI3K/Akt/mTOR	PIK3CA	Targets Dependency	NA	TRUE	FALSE	FALSE	FALSE	3.67	0.27	4361.46	0.31	0.04	1481.2	3
HCC1806	Basal A	60	African_American	Primary	Nafamostat	4413	FDA Approved	Proteases	TRPM7	Targets Dependency	NA	FALSE	FALSE	FALSE	FALSE	40	0.11	5413.8	NA	NA	NA	1
HCC1806	Basal A	60	African_American	Primary	Doxifluridine	18343	Phase III	Metabolism	TYMS	Targets Dependency	NA	FALSE	FALSE	FALSE	TRUE	40	0.01	5208.36	0.0	0.0	290.54	2
HCC1806	Basal A	60	African_American	Primary	6-diazo-5-oxo-L-norleucin	9087	Phase I	Metabolism	NA	Other	Biological Process: Glutamine Metabolism	TRUE	FALSE	FALSE	FALSE	5.83	0.19	5560.5	NA	NA	NA	1
HCC1806	Basal A	60	African_American	Primary	FK866	6914657	Phase III	Metabolism	NAMPT	Targets Dependency	NA	TRUE	TRUE	TRUE	FALSE	0	0.66	5208.36	0.0	0.09	290.54	2
HCC1806	Basal A	60	African_American	Primary	Pemetrexed	135410875	FDA approved	Apoptosis	ATIC	Targets Dependency	NA	TRUE	FALSE	FALSE	TRUE	0.04	0.62	5208.36	0.02	0.04	290.54	2
HCC1806	Basal A	60	African_American	Primary	Atorvastatin	60823	Phase III	Metabolism	NA	Other	Biological Process: Metabolism	TRUE	FALSE	FALSE	FALSE	0	0.54	5560.5	NA	NA	NA	1
HCC1806	Basal A	60	African_American	Primary	Palbociclib	5330286	Phase I	Cell Cycle	CDK4|CDK6	Targets Dependency	NA	TRUE	FALSE	TRUE	TRUE	8.69	0.18	2667.65	NA	NA	NA	1
HCC1806	Basal A	60	African_American	Primary	Taxol	36314	FDA Approved	Cytoskeletal Signaling	NA	Other	Chemotherapy	TRUE	TRUE	TRUE	TRUE	1	0.62	4661.22	2.0	0.42	1349.83	4
HCC1806	Basal A	60	African_American	Primary	Crizotinib	11626560	Phase I	Protein Tyrosine Kinase	MET	Targets Dependency	NA	TRUE	TRUE	TRUE	FALSE	40	0	5560.5	NA	NA	NA	1
HCC1806	Basal A	60	African_American	Primary	Amiloride	16231	FDA approved	Transmembrane Transporters	PKD1L1	Targets Related Biological Process	Biological Process: Ion Channel	FALSE	FALSE	FALSE	FALSE	23.07	0.1	5487.15	23.94	0.13	103.73	2
HCC1806	Basal A	60	African_American	Primary	Arsenic Trioxide	14888	FDA approved	Other	SDHB	Targets Related Biological Process	Biological Process: Electron Transport Chain	TRUE	FALSE	FALSE	FALSE	39.23	0.01	4688.58	1.33	0.01	755.55	3
HCC1806	Basal A	60	African_American	Primary	Azathioprine	2265	FDA approved	Cell Cycle	PPAT	Targets Related Biological Process	Biological Process: DNA/RNA Synthesis	TRUE	FALSE	FALSE	FALSE	29.67	0.1	2667.65	NA	NA	NA	1
HCC1806	Basal A	60	African_American	Primary	MM102	54766613	Preclinical	Epigenetics	MLL2|MLL4	Targets Dependency	NA	FALSE	FALSE	FALSE	FALSE	25.42	0.07	5413.8	NA	NA	NA	1
HCC1806	Basal A	60	African_American	Primary	Ehop016	51031035	Preclinical	Cell Cycle	RAC1	Targets Dependency	NA	FALSE	FALSE	FALSE	FALSE	4.62	0.27	4881.16	1.2	0.02	602.82	3
HCC1806	Basal A	60	African_American	Primary	Cyclosporine	5284373	FDA approved	Metabolism	PPIH	Targets Dependency	NA	FALSE	TRUE	FALSE	FALSE	12.01	0.16	2667.65	NA	NA	NA	1
HCC1806	Basal A	60	African_American	Primary	Cladribine	20279	FDA approved	Neuronal Signaling	POLE3	Targets Dependency	NA	TRUE	FALSE	FALSE	FALSE	40	0	5560.5	NA	NA	NA	1
HCC1806	Basal A	60	African_American	Primary	Abemaciclib	46220502	Phase I	Cell Cycle	CDK4	Targets Dependency	NA	FALSE	FALSE	FALSE	FALSE	0.78	0.5	5208.36	0.33	0.13	290.54	2
HCC1806	Basal A	60	African_American	Primary	Isoginkgetin	5318569	Preclinical	Proteases	CWC27	Targets Related Biological Process	Biological Process: Splicing	FALSE	FALSE	FALSE	FALSE	5.29	0.24	5208.36	0.21	0.05	290.54	2
HCC1806	Basal A	60	African_American	Primary	Dasatinib	3062316	Preclinical	Angiogenesis	ABL|SRC	Targets Dependency	Biological Process: Cell Adhesion	TRUE	TRUE	TRUE	TRUE	3.14	0.37	5560.5	NA	NA	NA	1
HCC1806	Basal A	60	African_American	Primary	PF562271	11713159	Preclinical	Angiogenesis	PTK2	Targets Dependency	Biological Process: Cell Adhesion	TRUE	FALSE	TRUE	FALSE	10.51	0.26	4919.5	13.4	0.28	906.51	2
HCC1806	Basal A	60	African_American	Primary	Navitoclax	24978538	FDA approved	Apoptosis	BCL2L1	Targets Dependency	NA	TRUE	TRUE	TRUE	FALSE	12.45	0.17	4040.73	4.67	0.04	1941.82	2
HCC1806	Basal A	60	African_American	Primary	Methotrexate	126941	FDA Approved	Metabolism	DHFR	Targets Dependency	NA	TRUE	TRUE	TRUE	TRUE	0.02	0.74	4919.5	0.0	0.02	906.51	2
HCC1806	Basal A	60	African_American	Primary	Rotenone	6758	Preclinical	Immunology & Inflammation	NA	Other	Biological Process: Electron Transport Chain	TRUE	FALSE	FALSE	FALSE	40	0	5560.5	NA	NA	NA	1
HCC1937	Basal A	24	Caucasian	Primary	MM102	54766613	Preclinical	Epigenetics	MLL2|MLL4	Targets Dependency	NA	FALSE	FALSE	FALSE	FALSE	28.72	0.06	3026.5	NA	NA	NA	1
HCC1937	Basal A	24	Caucasian	Primary	PF562271	11713159	Preclinical	Angiogenesis	PTK2	Targets Dependency	Biological Process: Cell Adhesion	TRUE	FALSE	TRUE	FALSE	1.97	0.37	2487.88	NA	NA	NA	1
HCC1937	Basal A	24	Caucasian	Primary	Leflunomide	3899	FDA approved	Metabolism	DHODH	Targets Dependency	NA	TRUE	FALSE	FALSE	FALSE	40	0	2700.94	0.0	0.01	301.31	2
HCC1937	Basal A	24	Caucasian	Primary	RSL3	1750826	Preclinical	Metabolism	GPX4	Targets Dependency	NA	FALSE	FALSE	FALSE	FALSE	0.32	0.56	2300.66	0.21	0.2	725.3	3
HCC1937	Basal A	24	Caucasian	Primary	Pemetrexed	135410875	FDA approved	Apoptosis	ATIC	Targets Dependency	NA	TRUE	FALSE	FALSE	TRUE	40	0.38	3026.5	NA	NA	NA	1
HCC1937	Basal A	24	Caucasian	Primary	Azathioprine	2265	FDA approved	Cell Cycle	PPAT	Targets Related Biological Process	Biological Process: DNA/RNA Synthesis	TRUE	FALSE	FALSE	FALSE	90.15	0.06	1500.1	NA	NA	NA	1
HCC1937	Basal A	24	Caucasian	Primary	Cyclosporine	5284373	FDA approved	Metabolism	PPIH	Targets Dependency	NA	FALSE	TRUE	FALSE	FALSE	5.42	0.24	1500.1	NA	NA	NA	1
HCC1937	Basal A	24	Caucasian	Primary	ML210	49766530	Preclinical	Metabolism	GPX4	Targets Dependency	NA	FALSE	FALSE	FALSE	FALSE	2.13	0.38	2482.12	2.51	0.13	694.57	4
HCC1937	Basal A	24	Caucasian	Primary	Taxol	36314	FDA Approved	Cytoskeletal Signaling	NA	Other	Chemotherapy	TRUE	TRUE	TRUE	TRUE	0.02	0.66	2263.3	0.03	0.01	1079.33	2
HCC1937	Basal A	24	Caucasian	Primary	LB100	45101433	Phase I	PI3K/Akt/mTOR	STRN	Targets Related Biological Process	NA	FALSE	FALSE	FALSE	FALSE	13.38	0.19	2809.46	5.31	0.09	284.12	3
HCC1937	Basal A	24	Caucasian	Primary	Isoginkgetin	5318569	Preclinical	Proteases	CWC27	Targets Related Biological Process	Biological Process: Splicing	FALSE	FALSE	FALSE	FALSE	5.42	0.25	3026.5	NA	NA	NA	1
HCC1937	Basal A	24	Caucasian	Primary	Nafamostat	4413	FDA Approved	Proteases	TRPM7	Targets Dependency	NA	FALSE	FALSE	FALSE	FALSE	40	0.17	3026.5	NA	NA	NA	1
HCC1937	Basal A	24	Caucasian	Primary	NMDI14	2886617	Preclinical	Nonsense-mediated RNA Decay	SMG7	Targets Dependency	NA	FALSE	FALSE	FALSE	FALSE	11.3	0.16	2700.94	0.41	0.01	301.31	2
HCC1937	Basal A	24	Caucasian	Primary	Navitoclax	24978538	FDA approved	Apoptosis	BCL2L1	Targets Dependency	NA	TRUE	TRUE	TRUE	FALSE	10.02	0.22	2263.3	1.94	0.04	1079.33	2
HCC1937	Basal A	24	Caucasian	Primary	S63845	122197581	Preclinical	Apoptosis	MCL1	Targets Dependency	NA	TRUE	FALSE	FALSE	FALSE	16.15	0.14	2809.46	8.15	0.07	284.12	3
HCC1937	Basal A	24	Caucasian	Primary	Doxifluridine	18343	Phase III	Metabolism	TYMS	Targets Dependency	NA	FALSE	FALSE	FALSE	TRUE	40	0	3026.5	NA	NA	NA	1
HCC1937	Basal A	24	Caucasian	Primary	Defactinib	25117126	Phase II	Angiogenesis	PTK2	Targets Dependency	Biological Process: Cell Adhesion	TRUE	FALSE	FALSE	FALSE	3.64	0.3	3026.5	NA	NA	NA	1
HCC1937	Basal A	24	Caucasian	Primary	A-1155643	59447577	Preclinical	Apoptosis	BCL2L1	Targets Dependency	NA	FALSE	FALSE	FALSE	FALSE	33.66	0.06	2700.94	8.96	0.01	301.31	2
HCC1937	Basal A	24	Caucasian	Primary	Cilengitide	176873	Phase III	Cytoskeletal Signaling	FERMT2|PTK2|ITGAV	Targets Related Biological Process	Biological Process: Cell Adhesion	TRUE	FALSE	FALSE	FALSE	40	0.09	2809.46	0.0	0.11	284.12	3
HCC1937	Basal A	24	Caucasian	Primary	Arsenic Trioxide	14888	FDA approved	Other	SDHB	Targets Related Biological Process	Biological Process: Electron Transport Chain	TRUE	FALSE	FALSE	FALSE	40	0.04	2700.94	0.0	0.01	301.31	2
HCC1937	Basal A	24	Caucasian	Primary	GDC0032	51001932	Phase III	PI3K/Akt/mTOR	PIK3CA	Targets Dependency	NA	TRUE	FALSE	FALSE	FALSE	16.59	0.18	2263.3	1.31	0.01	1079.33	2
HCC1937	Basal A	24	Caucasian	Primary	Amiloride	16231	FDA approved	Transmembrane Transporters	PKD1L1	Targets Related Biological Process	Biological Process: Ion Channel	FALSE	FALSE	FALSE	FALSE	40	0.01	3026.5	NA	NA	NA	1
HCC1937	Basal A	24	Caucasian	Primary	Palbociclib	5330286	Phase I	Cell Cycle	CDK4|CDK6	Targets Dependency	NA	TRUE	FALSE	TRUE	TRUE	13.82	0.14	1500.1	NA	NA	NA	1
HCC1937	Basal A	24	Caucasian	Primary	GMX1778	148198	Preclinical	Metabolism	NAMPT	Targets Dependency	NA	FALSE	TRUE	FALSE	FALSE	40	0.34	2914	NA	NA	NA	1
HCC1937	Basal A	24	Caucasian	Primary	Ehop016	51031035	Preclinical	Cell Cycle	RAC1	Targets Dependency	NA	FALSE	FALSE	FALSE	FALSE	4.24	0.33	2970.25	1.41	0.1	79.55	2
HCC1937	Basal A	24	Caucasian	Primary	FK866	6914657	Phase III	Metabolism	NAMPT	Targets Dependency	NA	TRUE	TRUE	TRUE	FALSE	40	0.45	3026.5	NA	NA	NA	1
HCC1937	Basal A	24	Caucasian	Primary	Methotrexate	126941	FDA Approved	Metabolism	DHFR	Targets Dependency	NA	TRUE	TRUE	TRUE	TRUE	40	0.37	2487.88	NA	NA	NA	1
HCC1937	Basal A	24	Caucasian	Primary	Abemaciclib	46220502	Phase I	Cell Cycle	CDK4	Targets Dependency	NA	FALSE	FALSE	FALSE	FALSE	25.74	0.08	3026.5	NA	NA	NA	1
HCC1937	Basal A	24	Caucasian	Primary	CPI613	24770514	Phase II	Metabolism	OGDH	Targets Dependency	NA	FALSE	FALSE	FALSE	FALSE	40	0	3026.5	NA	NA	NA	1
HCC1937	Basal A	24	Caucasian	Primary	Enasidenib	89683805	FDA approved	Metabolism	ACO2	Targets Related Biological Process	Biological Process: Citric Acid Cycle	FALSE	FALSE	FALSE	FALSE	30.54	0.07	3026.5	NA	NA	NA	1
HS578T	Basal B	74	Caucasian	Unknown	Taxol	36314	FDA Approved	Cytoskeletal Signaling	NA	Other	Chemotherapy	TRUE	TRUE	TRUE	TRUE	1.67	0.24	2559.15	2.08	0.42	879.88	3
HS578T	Basal B	74	Caucasian	Unknown	Cilengitide	176873	Phase III	Cytoskeletal Signaling	FERMT2|PTK2|ITGAV	Targets Related Biological Process	Biological Process: Cell Adhesion	TRUE	FALSE	FALSE	FALSE	0.44	0.55	2293.14	0.08	0.01	76.46	2
HS578T	Basal B	74	Caucasian	Unknown	Leflunomide	3899	FDA approved	Metabolism	DHODH	Targets Dependency	NA	TRUE	FALSE	FALSE	FALSE	26.94	0.12	2615.72	22.61	0.19	561.33	3
HS578T	Basal B	74	Caucasian	Unknown	NMDI14	2886617	Preclinical	Nonsense-mediated RNA Decay	SMG7	Targets Dependency	NA	FALSE	FALSE	FALSE	FALSE	5.2	0.28	2615.72	3.45	0.11	561.33	3
HS578T	Basal B	74	Caucasian	Unknown	Dasatinib	3062316	Preclinical	Angiogenesis	ABL|SRC	Targets Dependency	Biological Process: Cell Adhesion	TRUE	TRUE	TRUE	TRUE	20.07	0.34	3052.73	28.19	0.21	294.37	2
HS578T	Basal B	74	Caucasian	Unknown	Crizotinib	11626560	Phase I	Protein Tyrosine Kinase	MET	Targets Dependency	NA	TRUE	TRUE	TRUE	FALSE	40	0	3260.88	NA	NA	NA	1
HS578T	Basal B	74	Caucasian	Unknown	6-diazo-5-oxo-L-norleucin	9087	Phase I	Metabolism	NA	Other	Biological Process: Glutamine Metabolism	TRUE	FALSE	FALSE	FALSE	13.65	0.21	3260.88	NA	NA	NA	1
HS578T	Basal B	74	Caucasian	Unknown	4EGI	3032868	Preclinical	Cell Cycle	eIF4E	Targets Dependency	NA	FALSE	FALSE	FALSE	FALSE	20	0.12	2844.58	NA	NA	NA	1
HS578T	Basal B	74	Caucasian	Unknown	Navitoclax	24978538	FDA approved	Apoptosis	BCL2L1	Targets Dependency	NA	TRUE	TRUE	TRUE	FALSE	17.66	0.08	2208.29	4.58	0.04	899.85	2
HS578T	Basal B	74	Caucasian	Unknown	RSL3	1750826	Preclinical	Metabolism	GPX4	Targets Dependency	NA	FALSE	FALSE	FALSE	FALSE	0.67	0.43	2052.76	0.26	0.1	419.85	3
HS578T	Basal B	74	Caucasian	Unknown	Vinorelbine	5311497	FDA Approved	Cytoskeletal Signaling	TUBA1B	Targets Dependency	NA	TRUE	FALSE	TRUE	TRUE	40	0.05	3260.88	NA	NA	NA	1
HS578T	Basal B	74	Caucasian	Unknown	Arsenic Trioxide	14888	FDA approved	Other	SDHB	Targets Related Biological Process	Biological Process: Electron Transport Chain	TRUE	FALSE	FALSE	FALSE	28.13	0.14	2615.72	20.57	0.15	561.33	3
HS578T	Basal B	74	Caucasian	Unknown	LB100	45101433	Phase I	PI3K/Akt/mTOR	STRN	Targets Related Biological Process	NA	FALSE	FALSE	FALSE	FALSE	23.26	0.12	2615.72	14.55	0.07	561.33	3
HS578T	Basal B	74	Caucasian	Unknown	SNX2112	24772860	Preclinical	Cytoskeletal Signaling	HSP90	Targets Dependency	NA	FALSE	FALSE	TRUE	FALSE	0.05	0.51	2844.58	NA	NA	NA	1
HS578T	Basal B	74	Caucasian	Unknown	Amiloride	16231	FDA approved	Transmembrane Transporters	PKD1L1	Targets Related Biological Process	Biological Process: Ion Channel	FALSE	FALSE	FALSE	FALSE	17.53	0.08	3260.88	NA	NA	NA	1
HS578T	Basal B	74	Caucasian	Unknown	ML210	49766530	Preclinical	Metabolism	GPX4	Targets Dependency	NA	FALSE	FALSE	FALSE	FALSE	21.56	0.15	2452.75	15.25	0.04	640.14	5
HS578T	Basal B	74	Caucasian	Unknown	A-1155643	59447577	Preclinical	Apoptosis	BCL2L1	Targets Dependency	NA	FALSE	FALSE	FALSE	FALSE	5.55	0.38	2293.14	2.62	0.05	76.46	2
HS578T	Basal B	74	Caucasian	Unknown	AZD8055	25262965	Phase I	PI3K/Akt/mTOR	MTOR	Targets Dependency	NA	TRUE	TRUE	TRUE	FALSE	0.29	0.49	2844.58	NA	NA	NA	1
HS578T	Basal B	74	Caucasian	Unknown	Cyclosporine	5284373	FDA approved	Metabolism	PPIH	Targets Dependency	NA	FALSE	TRUE	FALSE	FALSE	11.89	0.15	1572	NA	NA	NA	1
HS578T	Basal B	74	Caucasian	Unknown	S63845	122197581	Preclinical	Apoptosis	MCL1	Targets Dependency	NA	TRUE	FALSE	FALSE	FALSE	5.29	0.36	2293.14	5.65	0.15	76.46	2
HS578T	Basal B	74	Caucasian	Unknown	RVX208	135564749	Phase II/III	Epigenetics	NA	Targets Related Biological Process	Biological Process: Epigenetics	FALSE	FALSE	FALSE	FALSE	20	0.07	2844.58	NA	NA	NA	1
HS578T	Basal B	74	Caucasian	Unknown	5FU	3385	FDA approved	DNA Damage/DNA Repair	TYMS	Targets Dependency	Biological Process: DNA Synthesis	TRUE	TRUE	TRUE	TRUE	0.9	0.34	3260.88	NA	NA	NA	1
HS578T	Basal B	74	Caucasian	Unknown	Vorinostat	5311	Preclinical	Epigenetics	HDAC	Targets Dependency	NA	TRUE	TRUE	TRUE	TRUE	2	0.22	2844.58	NA	NA	NA	1
HS578T	Basal B	74	Caucasian	Unknown	Ehop016	51031035	Preclinical	Cell Cycle	RAC1	Targets Dependency	NA	FALSE	FALSE	FALSE	FALSE	3.32	0.32	2347.21	NA	NA	NA	1
HS578T	Basal B	74	Caucasian	Unknown	GMX1778	148198	Preclinical	Metabolism	NAMPT	Targets Dependency	NA	FALSE	TRUE	FALSE	FALSE	20	0.34	2804.05	28.28	0.47	646.06	2
HS578T	Basal B	74	Caucasian	Unknown	Atorvastatin	60823	Phase III	Metabolism	NA	Other	Biological Process: Metabolism	TRUE	FALSE	FALSE	FALSE	40	0.38	3260.88	NA	NA	NA	1
HS578T	Basal B	74	Caucasian	Unknown	PF562271	11713159	Preclinical	Angiogenesis	PTK2	Targets Dependency	Biological Process: Cell Adhesion	TRUE	FALSE	TRUE	FALSE	17.41	0.24	2749.98	22.03	0.22	722.52	2
HS578T	Basal B	74	Caucasian	Unknown	Palbociclib	5330286	Phase I	Cell Cycle	CDK4|CDK6	Targets Dependency	NA	TRUE	FALSE	TRUE	TRUE	3.91	0.33	1572	NA	NA	NA	1
HS578T	Basal B	74	Caucasian	Unknown	Azathioprine	2265	FDA approved	Cell Cycle	PPAT	Targets Related Biological Process	Biological Process: DNA/RNA Synthesis	TRUE	FALSE	FALSE	FALSE	100	0	1572	NA	NA	NA	1
HS578T	Basal B	74	Caucasian	Unknown	25-hydroxy-cholesterol	65094	Preclinical	Metabolism	NA	Other	Biological Process: Lipid Metabolism	FALSE	FALSE	FALSE	FALSE	40	0	3260.88	NA	NA	NA	1
HS578T	Basal B	74	Caucasian	Unknown	Methotrexate	126941	FDA Approved	Metabolism	DHFR	Targets Dependency	NA	TRUE	TRUE	TRUE	TRUE	1.28	0.38	2749.98	1.03	0.12	722.52	2
HS578T	Basal B	74	Caucasian	Unknown	GDC0032	51001932	Phase III	PI3K/Akt/mTOR	PIK3CA	Targets Dependency	NA	TRUE	FALSE	FALSE	FALSE	14.09	0.19	2208.29	5.08	0.07	899.85	2
HS578T	Basal B	74	Caucasian	Unknown	Rotenone	6758	Preclinical	Immunology & Inflammation	NA	Other	Biological Process: Electron Transport Chain	TRUE	FALSE	FALSE	FALSE	40	0.06	3260.88	NA	NA	NA	1
HS578T	Basal B	74	Caucasian	Unknown	Cladribine	20279	FDA approved	Neuronal Signaling	POLE3	Targets Dependency	NA	TRUE	FALSE	FALSE	FALSE	40	0	3260.88	NA	NA	NA	1
HS578T	Basal B	74	Caucasian	Unknown	Decoyinine	121578	FDA approved	Metabolism	GMPS	Targets Dependency	NA	FALSE	FALSE	FALSE	FALSE	14.12	0.1	3260.88	NA	NA	NA	1
MDAMB231	Basal B	51	Caucasian	Metastasis	Pemetrexed	135410875	FDA approved	Apoptosis	ATIC	Targets Dependency	NA	TRUE	FALSE	FALSE	TRUE	40	0.17	2104.65	NA	NA	NA	1
MDAMB231	Basal B	51	Caucasian	Metastasis	Navitoclax	24978538	FDA approved	Apoptosis	BCL2L1	Targets Dependency	NA	TRUE	TRUE	TRUE	FALSE	19.33	0.16	1990.53	1.54	0.05	279.66	4
MDAMB231	Basal B	51	Caucasian	Metastasis	Defactinib	25117126	Phase II	Angiogenesis	PTK2	Targets Dependency	Biological Process: Cell Adhesion	TRUE	FALSE	FALSE	FALSE	4.72	0.25	2104.65	NA	NA	NA	1
MDAMB231	Basal B	51	Caucasian	Metastasis	Vorinostat	5311	Preclinical	Epigenetics	HDAC	Targets Dependency	NA	TRUE	TRUE	TRUE	TRUE	3.21	0.24	1763.47	0.3	0.04	53.95	2
MDAMB231	Basal B	51	Caucasian	Metastasis	AZD8055	25262965	Phase I	PI3K/Akt/mTOR	MTOR	Targets Dependency	NA	TRUE	TRUE	TRUE	FALSE	1	0.36	1763.47	0.3	0.01	53.95	2
MDAMB231	Basal B	51	Caucasian	Metastasis	4EGI	3032868	Preclinical	Cell Cycle	eIF4E	Targets Dependency	NA	FALSE	FALSE	FALSE	FALSE	20	0.09	1763.47	0.0	0.07	53.95	2
MDAMB231	Basal B	51	Caucasian	Metastasis	PF562271	11713159	Preclinical	Angiogenesis	PTK2	Targets Dependency	Biological Process: Cell Adhesion	TRUE	FALSE	TRUE	FALSE	18.68	0.34	2533.04	24.44	0.14	1388.81	2
MDAMB231	Basal B	51	Caucasian	Metastasis	S63845	122197581	Preclinical	Apoptosis	MCL1	Targets Dependency	NA	TRUE	FALSE	FALSE	FALSE	25.53	0.08	2761.97	11.91	0.07	710.08	3
MDAMB231	Basal B	51	Caucasian	Metastasis	25-hydroxy-cholesterol	65094	Preclinical	Metabolism	NA	Other	Biological Process: Lipid Metabolism	FALSE	FALSE	FALSE	FALSE	40	0.04	1551	NA	NA	NA	1
MDAMB231	Basal B	51	Caucasian	Metastasis	Cilengitide	176873	Phase III	Cytoskeletal Signaling	FERMT2|PTK2|ITGAV	Targets Related Biological Process	Biological Process: Cell Adhesion	TRUE	FALSE	FALSE	FALSE	20.79	0.22	2761.97	16.65	0.1	710.08	3
MDAMB231	Basal B	51	Caucasian	Metastasis	Dasatinib	3062316	Preclinical	Angiogenesis	ABL|SRC	Targets Dependency	Biological Process: Cell Adhesion	TRUE	TRUE	TRUE	TRUE	13.49	0.39	1692.65	22.96	0.15	128.47	3
MDAMB231	Basal B	51	Caucasian	Metastasis	Leflunomide	3899	FDA approved	Metabolism	DHODH	Targets Dependency	NA	TRUE	FALSE	FALSE	FALSE	26.71	0.2	2577.42	23.02	0.27	985.04	3
MDAMB231	Basal B	51	Caucasian	Metastasis	RSL3	1750826	Preclinical	Metabolism	GPX4	Targets Dependency	NA	FALSE	FALSE	FALSE	FALSE	0.19	0.59	2837.25	0.04	0.18	610.54	3
MDAMB231	Basal B	51	Caucasian	Metastasis	SNX2112	24772860	Preclinical	Cytoskeletal Signaling	HSP90	Targets Dependency	NA	FALSE	FALSE	TRUE	FALSE	0.06	0.48	1763.47	0.01	0.01	53.95	2
MDAMB231	Basal B	51	Caucasian	Metastasis	MM102	54766613	Preclinical	Epigenetics	MLL2|MLL4	Targets Dependency	NA	FALSE	FALSE	FALSE	FALSE	31.43	0.05	2104.65	NA	NA	NA	1
MDAMB231	Basal B	51	Caucasian	Metastasis	Enasidenib	89683805	FDA approved	Metabolism	ACO2	Targets Related Biological Process	Biological Process: Citric Acid Cycle	FALSE	FALSE	FALSE	FALSE	40	0.02	2104.65	NA	NA	NA	1
MDAMB231	Basal B	51	Caucasian	Metastasis	ML210	49766530	Preclinical	Metabolism	GPX4	Targets Dependency	NA	FALSE	FALSE	FALSE	FALSE	1.66	0.36	2242.05	1.74	0.08	678.93	7
MDAMB231	Basal B	51	Caucasian	Metastasis	Arsenic Trioxide	14888	FDA approved	Other	SDHB	Targets Related Biological Process	Biological Process: Electron Transport Chain	TRUE	FALSE	FALSE	FALSE	26.71	0.2	2577.42	23.01	0.29	985.04	3
MDAMB231	Basal B	51	Caucasian	Metastasis	Ehop016	51031035	Preclinical	Cell Cycle	RAC1	Targets Dependency	NA	FALSE	FALSE	FALSE	FALSE	1.86	0.5	2385.41	2.58	0.25	397.05	2
MDAMB231	Basal B	51	Caucasian	Metastasis	Taxol	36314	FDA Approved	Cytoskeletal Signaling	NA	Other	Chemotherapy	TRUE	TRUE	TRUE	TRUE	1.02	0.39	1902.62	1.72	0.36	311.92	5
MDAMB231	Basal B	51	Caucasian	Metastasis	Palbociclib	5330286	Phase I	Cell Cycle	CDK4|CDK6	Targets Dependency	NA	TRUE	FALSE	TRUE	TRUE	0.59	0.38	2330.5	NA	NA	NA	1
MDAMB231	Basal B	51	Caucasian	Metastasis	Atorvastatin	60823	Phase III	Metabolism	NA	Other	Biological Process: Metabolism	TRUE	FALSE	FALSE	FALSE	0	0.57	1551	NA	NA	NA	1
MDAMB231	Basal B	51	Caucasian	Metastasis	GDC0032	51001932	Phase III	PI3K/Akt/mTOR	PIK3CA	Targets Dependency	NA	TRUE	FALSE	FALSE	FALSE	25	0.08	1990.53	7.7	0.01	279.66	4
MDAMB231	Basal B	51	Caucasian	Metastasis	Nafamostat	4413	FDA Approved	Proteases	TRPM7	Targets Dependency	NA	FALSE	FALSE	FALSE	FALSE	40	0.01	2104.65	NA	NA	NA	1
MDAMB231	Basal B	51	Caucasian	Metastasis	Cladribine	20279	FDA approved	Neuronal Signaling	POLE3	Targets Dependency	NA	TRUE	FALSE	FALSE	FALSE	40	0.03	1551	NA	NA	NA	1
MDAMB231	Basal B	51	Caucasian	Metastasis	Methotrexate	126941	FDA Approved	Metabolism	DHFR	Targets Dependency	NA	TRUE	TRUE	TRUE	TRUE	20.01	0.4	2533.04	28.27	0.3	1388.81	2
MDAMB231	Basal B	51	Caucasian	Metastasis	NMDI14	2886617	Preclinical	Nonsense-mediated RNA Decay	SMG7	Targets Dependency	NA	FALSE	FALSE	FALSE	FALSE	4.48	0.34	2577.42	3.83	0.17	985.04	3
MDAMB231	Basal B	51	Caucasian	Metastasis	Cyclosporine	5284373	FDA approved	Metabolism	PPIH	Targets Dependency	NA	FALSE	TRUE	FALSE	FALSE	16.5	0.11	2330.5	NA	NA	NA	1
MDAMB231	Basal B	51	Caucasian	Metastasis	FK866	6914657	Phase III	Metabolism	NAMPT	Targets Dependency	NA	TRUE	TRUE	TRUE	FALSE	0	0.57	2104.65	NA	NA	NA	1
MDAMB231	Basal B	51	Caucasian	Metastasis	Azathioprine	2265	FDA approved	Cell Cycle	PPAT	Targets Related Biological Process	Biological Process: DNA/RNA Synthesis	TRUE	FALSE	FALSE	FALSE	100	0.01	2330.5	NA	NA	NA	1
MDAMB231	Basal B	51	Caucasian	Metastasis	Amiloride	16231	FDA approved	Transmembrane Transporters	PKD1L1	Targets Related Biological Process	Biological Process: Ion Channel	FALSE	FALSE	FALSE	FALSE	22.95	0.12	1827.83	24.11	0.16	391.49	2
MDAMB231	Basal B	51	Caucasian	Metastasis	A-1155643	59447577	Preclinical	Apoptosis	BCL2L1	Targets Dependency	NA	FALSE	FALSE	FALSE	FALSE	36.27	0.22	3090.62	5.28	0.05	600.27	2
MDAMB231	Basal B	51	Caucasian	Metastasis	5FU	3385	FDA approved	DNA Damage/DNA Repair	TYMS	Targets Dependency	Biological Process: DNA Synthesis	TRUE	TRUE	TRUE	TRUE	6.04	0.24	1551	NA	NA	NA	1
MDAMB231	Basal B	51	Caucasian	Metastasis	GMX1778	148198	Preclinical	Metabolism	NAMPT	Targets Dependency	NA	FALSE	TRUE	FALSE	FALSE	1.82	0.44	2108.59	2.58	0.35	788.54	2
MDAMB231	Basal B	51	Caucasian	Metastasis	Doxifluridine	18343	Phase III	Metabolism	TYMS	Targets Dependency	NA	FALSE	FALSE	FALSE	TRUE	40	0.04	2104.65	NA	NA	NA	1
MDAMB231	Basal B	51	Caucasian	Metastasis	Isoginkgetin	5318569	Preclinical	Proteases	CWC27	Targets Related Biological Process	Biological Process: Splicing	FALSE	FALSE	FALSE	FALSE	18.58	0.13	2104.65	NA	NA	NA	1
MDAMB231	Basal B	51	Caucasian	Metastasis	Abemaciclib	46220502	Phase I	Cell Cycle	CDK4	Targets Dependency	NA	FALSE	FALSE	FALSE	FALSE	0.22	0.63	2104.65	NA	NA	NA	1
MDAMB231	Basal B	51	Caucasian	Metastasis	6-diazo-5-oxo-L-norleucin	9087	Phase I	Metabolism	NA	Other	Biological Process: Glutamine Metabolism	TRUE	FALSE	FALSE	FALSE	40	0.09	1551	NA	NA	NA	1
MDAMB231	Basal B	51	Caucasian	Metastasis	LB100	45101433	Phase I	PI3K/Akt/mTOR	STRN	Targets Related Biological Process	NA	FALSE	FALSE	FALSE	FALSE	18.69	0.18	2459.22	14.82	0.08	838.3	4
MDAMB231	Basal B	51	Caucasian	Metastasis	Vinorelbine	5311497	FDA Approved	Cytoskeletal Signaling	TUBA1B	Targets Dependency	NA	TRUE	FALSE	TRUE	TRUE	0.83	0.36	1551	NA	NA	NA	1
MDAMB231	Basal B	51	Caucasian	Metastasis	Crizotinib	11626560	Phase I	Protein Tyrosine Kinase	MET	Targets Dependency	NA	TRUE	TRUE	TRUE	FALSE	40	0.09	1551	NA	NA	NA	1
MDAMB231	Basal B	51	Caucasian	Metastasis	Rotenone	6758	Preclinical	Immunology & Inflammation	NA	Other	Biological Process: Electron Transport Chain	TRUE	FALSE	FALSE	FALSE	40	0.01	1551	NA	NA	NA	1
MDAMB231	Basal B	51	Caucasian	Metastasis	CPI613	24770514	Phase II	Metabolism	OGDH	Targets Dependency	NA	FALSE	FALSE	FALSE	FALSE	40	0.05	2104.65	NA	NA	NA	1
MDAMB231	Basal B	51	Caucasian	Metastasis	Decoyinine	121578	FDA approved	Metabolism	GMPS	Targets Dependency	NA	FALSE	FALSE	FALSE	FALSE	24.5	0.08	1551	NA	NA	NA	1
MDAMB231	Basal B	51	Caucasian	Metastasis	RVX208	135564749	Phase II/III	Epigenetics	NA	Targets Related Biological Process	Biological Process: Epigenetics	FALSE	FALSE	FALSE	FALSE	20	0.14	1763.47	0.0	0.01	53.95	2
MDAMB436	Basal B	43	Caucasian	Metastasis	Atorvastatin	60823	Phase III	Metabolism	NA	Other	Biological Process: Metabolism	TRUE	FALSE	FALSE	FALSE	40	0	1114.75	NA	NA	NA	1
MDAMB436	Basal B	43	Caucasian	Metastasis	A-1155643	59447577	Preclinical	Apoptosis	BCL2L1	Targets Dependency	NA	FALSE	FALSE	FALSE	FALSE	40	0.06	1187.22	0.0	0.08	82.17	2
MDAMB436	Basal B	43	Caucasian	Metastasis	Amiloride	16231	FDA approved	Transmembrane Transporters	PKD1L1	Targets Related Biological Process	Biological Process: Ion Channel	FALSE	FALSE	FALSE	FALSE	40	0.02	1329.83	0.0	0.02	304.16	2
MDAMB436	Basal B	43	Caucasian	Metastasis	Crizotinib	11626560	Phase I	Protein Tyrosine Kinase	MET	Targets Dependency	NA	TRUE	TRUE	TRUE	FALSE	40	0.05	1114.75	NA	NA	NA	1
MDAMB436	Basal B	43	Caucasian	Metastasis	Taxol	36314	FDA Approved	Cytoskeletal Signaling	NA	Other	Chemotherapy	TRUE	TRUE	TRUE	TRUE	1.73	0.18	1252.05	2.01	0.31	253.78	3
MDAMB436	Basal B	43	Caucasian	Metastasis	Arsenic Trioxide	14888	FDA approved	Other	SDHB	Targets Related Biological Process	Biological Process: Electron Transport Chain	TRUE	FALSE	FALSE	FALSE	35.8	0.02	1163.07	7.27	0.03	71.6	3
MDAMB436	Basal B	43	Caucasian	Metastasis	Azathioprine	2265	FDA approved	Cell Cycle	PPAT	Targets Related Biological Process	Biological Process: DNA/RNA Synthesis	TRUE	FALSE	FALSE	FALSE	100	0.01	1096.5	NA	NA	NA	1
MDAMB436	Basal B	43	Caucasian	Metastasis	LB100	45101433	Phase I	PI3K/Akt/mTOR	STRN	Targets Related Biological Process	NA	FALSE	FALSE	FALSE	FALSE	35.61	0.05	1258.53	8.78	0.06	199.67	4
MDAMB436	Basal B	43	Caucasian	Metastasis	NMDI14	2886617	Preclinical	Nonsense-mediated RNA Decay	SMG7	Targets Dependency	NA	FALSE	FALSE	FALSE	FALSE	19.88	0.19	1163.07	17.57	0.04	71.6	3
MDAMB436	Basal B	43	Caucasian	Metastasis	5FU	3385	FDA approved	DNA Damage/DNA Repair	TYMS	Targets Dependency	Biological Process: DNA Synthesis	TRUE	TRUE	TRUE	TRUE	0.46	0.47	1114.75	NA	NA	NA	1
MDAMB436	Basal B	43	Caucasian	Metastasis	Cyclosporine	5284373	FDA approved	Metabolism	PPIH	Targets Dependency	NA	FALSE	TRUE	FALSE	FALSE	40	0.1	1096.5	NA	NA	NA	1
MDAMB436	Basal B	43	Caucasian	Metastasis	Pemetrexed	135410875	FDA approved	Apoptosis	ATIC	Targets Dependency	NA	TRUE	FALSE	FALSE	TRUE	40	0.13	1544.9	NA	NA	NA	1
MDAMB436	Basal B	43	Caucasian	Metastasis	25-hydroxy-cholesterol	65094	Preclinical	Metabolism	NA	Other	Biological Process: Lipid Metabolism	FALSE	FALSE	FALSE	FALSE	40	0	1114.75	NA	NA	NA	1
MDAMB436	Basal B	43	Caucasian	Metastasis	Rotenone	6758	Preclinical	Immunology & Inflammation	NA	Other	Biological Process: Electron Transport Chain	TRUE	FALSE	FALSE	FALSE	40	0.04	1114.75	NA	NA	NA	1
MDAMB436	Basal B	43	Caucasian	Metastasis	Navitoclax	24978538	FDA approved	Apoptosis	BCL2L1	Targets Dependency	NA	TRUE	TRUE	TRUE	FALSE	25.81	0.09	1320.7	3.65	0.01	317.07	2
MDAMB436	Basal B	43	Caucasian	Metastasis	Enasidenib	89683805	FDA approved	Metabolism	ACO2	Targets Related Biological Process	Biological Process: Citric Acid Cycle	FALSE	FALSE	FALSE	FALSE	40	0	1544.9	NA	NA	NA	1
MDAMB436	Basal B	43	Caucasian	Metastasis	Methotrexate	126941	FDA Approved	Metabolism	DHFR	Targets Dependency	NA	TRUE	TRUE	TRUE	TRUE	40	0.19	1121.93	0.0	0.21	10.16	2
MDAMB436	Basal B	43	Caucasian	Metastasis	S63845	122197581	Preclinical	Apoptosis	MCL1	Targets Dependency	NA	TRUE	FALSE	FALSE	FALSE	29.98	0.07	1306.45	11.05	0.04	214.52	3
MDAMB436	Basal B	43	Caucasian	Metastasis	RSL3	1750826	Preclinical	Metabolism	GPX4	Targets Dependency	NA	FALSE	FALSE	FALSE	FALSE	15.12	0.23	1156.98	21.55	0.18	78.23	3
MDAMB436	Basal B	43	Caucasian	Metastasis	Dasatinib	3062316	Preclinical	Angiogenesis	ABL|SRC	Targets Dependency	Biological Process: Cell Adhesion	TRUE	TRUE	TRUE	TRUE	40	0.02	1114.75	NA	NA	NA	1
MDAMB436	Basal B	43	Caucasian	Metastasis	ML210	49766530	Preclinical	Metabolism	GPX4	Targets Dependency	NA	FALSE	FALSE	FALSE	FALSE	40	0.05	1226.12	0.0	0.05	187.49	5
MDAMB436	Basal B	43	Caucasian	Metastasis	Cilengitide	176873	Phase III	Cytoskeletal Signaling	FERMT2|PTK2|ITGAV	Targets Related Biological Process	Biological Process: Cell Adhesion	TRUE	FALSE	FALSE	FALSE	2.93	0.44	1306.45	3.45	0.2	214.52	3
MDAMB436	Basal B	43	Caucasian	Metastasis	PF562271	11713159	Preclinical	Angiogenesis	PTK2	Targets Dependency	Biological Process: Cell Adhesion	TRUE	FALSE	TRUE	FALSE	40	0.07	1121.93	0.0	0.07	10.16	2
MDAMB436	Basal B	43	Caucasian	Metastasis	Doxifluridine	18343	Phase III	Metabolism	TYMS	Targets Dependency	NA	FALSE	FALSE	FALSE	TRUE	40	0.06	1544.9	NA	NA	NA	1
MDAMB436	Basal B	43	Caucasian	Metastasis	Ehop016	51031035	Preclinical	Cell Cycle	RAC1	Targets Dependency	NA	FALSE	FALSE	FALSE	FALSE	3.37	0.39	1395.12	4.41	0.24	211.83	2
MDAMB436	Basal B	43	Caucasian	Metastasis	CPI613	24770514	Phase II	Metabolism	OGDH	Targets Dependency	NA	FALSE	FALSE	FALSE	FALSE	40	0.14	1544.9	NA	NA	NA	1
MDAMB436	Basal B	43	Caucasian	Metastasis	Nafamostat	4413	FDA Approved	Proteases	TRPM7	Targets Dependency	NA	FALSE	FALSE	FALSE	FALSE	40	0	1544.9	NA	NA	NA	1
MDAMB436	Basal B	43	Caucasian	Metastasis	Isoginkgetin	5318569	Preclinical	Proteases	CWC27	Targets Related Biological Process	Biological Process: Splicing	FALSE	FALSE	FALSE	FALSE	17.55	0.11	1544.9	NA	NA	NA	1
MDAMB436	Basal B	43	Caucasian	Metastasis	MM102	54766613	Preclinical	Epigenetics	MLL2|MLL4	Targets Dependency	NA	FALSE	FALSE	FALSE	FALSE	33.19	0.04	1544.9	NA	NA	NA	1
MDAMB436	Basal B	43	Caucasian	Metastasis	GDC0032	51001932	Phase III	PI3K/Akt/mTOR	PIK3CA	Targets Dependency	NA	TRUE	FALSE	FALSE	FALSE	13.53	0.16	1320.7	3.52	0.0	317.07	2
MDAMB436	Basal B	43	Caucasian	Metastasis	Leflunomide	3899	FDA approved	Metabolism	DHODH	Targets Dependency	NA	TRUE	FALSE	FALSE	FALSE	40	0.07	1163.07	0.0	0.07	71.6	3
MDAMB436	Basal B	43	Caucasian	Metastasis	GMX1778	148198	Preclinical	Metabolism	NAMPT	Targets Dependency	NA	FALSE	TRUE	FALSE	FALSE	40	0.18	1180.04	0.0	0.25	92.33	2
MDAMB436	Basal B	43	Caucasian	Metastasis	6-diazo-5-oxo-L-norleucin	9087	Phase I	Metabolism	NA	Other	Biological Process: Glutamine Metabolism	TRUE	FALSE	FALSE	FALSE	40	0.05	1114.75	NA	NA	NA	1
MDAMB436	Basal B	43	Caucasian	Metastasis	Palbociclib	5330286	Phase I	Cell Cycle	CDK4|CDK6	Targets Dependency	NA	TRUE	FALSE	TRUE	TRUE	9.91	0.17	1096.5	NA	NA	NA	1
MDAMB436	Basal B	43	Caucasian	Metastasis	FK866	6914657	Phase III	Metabolism	NAMPT	Targets Dependency	NA	TRUE	TRUE	TRUE	FALSE	40	0.25	1544.9	NA	NA	NA	1
MDAMB436	Basal B	43	Caucasian	Metastasis	Decoyinine	121578	FDA approved	Metabolism	GMPS	Targets Dependency	NA	FALSE	FALSE	FALSE	FALSE	40	0.05	1114.75	NA	NA	NA	1
MDAMB436	Basal B	43	Caucasian	Metastasis	Abemaciclib	46220502	Phase I	Cell Cycle	CDK4	Targets Dependency	NA	FALSE	FALSE	FALSE	FALSE	0.58	0.51	1544.9	NA	NA	NA	1
MDAMB436	Basal B	43	Caucasian	Metastasis	Defactinib	25117126	Phase II	Angiogenesis	PTK2	Targets Dependency	Biological Process: Cell Adhesion	TRUE	FALSE	FALSE	FALSE	5.81	0.21	1544.9	NA	NA	NA	1
MDAMB436	Basal B	43	Caucasian	Metastasis	Cladribine	20279	FDA approved	Neuronal Signaling	POLE3	Targets Dependency	NA	TRUE	FALSE	FALSE	FALSE	40	0.01	1114.75	NA	NA	NA	1
MDAMB436	Basal B	43	Caucasian	Metastasis	Vinorelbine	5311497	FDA Approved	Cytoskeletal Signaling	TUBA1B	Targets Dependency	NA	TRUE	FALSE	TRUE	TRUE	40	0.01	1114.75	NA	NA	NA	1
MDAMB468	Basal A	51	African_American	Metastasis	PF562271	11713159	Preclinical	Angiogenesis	PTK2	Targets Dependency	Biological Process: Cell Adhesion	TRUE	FALSE	TRUE	FALSE	0.98	0.49	1659.62	NA	NA	NA	1
MDAMB468	Basal A	51	African_American	Metastasis	NMDI14	2886617	Preclinical	Nonsense-mediated RNA Decay	SMG7	Targets Dependency	NA	FALSE	FALSE	FALSE	FALSE	10.11	0.16	1857.93	1.03	0.01	280.46	2
MDAMB468	Basal A	51	African_American	Metastasis	Arsenic Trioxide	14888	FDA approved	Other	SDHB	Targets Related Biological Process	Biological Process: Electron Transport Chain	TRUE	FALSE	FALSE	FALSE	40	0.1	1857.93	0.0	0.1	280.46	2
MDAMB468	Basal A	51	African_American	Metastasis	Taxol	36314	FDA Approved	Cytoskeletal Signaling	NA	Other	Chemotherapy	TRUE	TRUE	TRUE	TRUE	0.54	0.33	2687.72	0.66	0.47	365.75	2
MDAMB468	Basal A	51	African_American	Metastasis	GDC0032	51001932	Phase III	PI3K/Akt/mTOR	PIK3CA	Targets Dependency	NA	TRUE	FALSE	FALSE	FALSE	12.71	0.2	2687.72	5.57	0.08	365.75	2
MDAMB468	Basal A	51	African_American	Metastasis	S63845	122197581	Preclinical	Apoptosis	MCL1	Targets Dependency	NA	TRUE	FALSE	FALSE	FALSE	4.58	0.36	2220.74	6.6	0.19	658.95	3
MDAMB468	Basal A	51	African_American	Metastasis	Ehop016	51031035	Preclinical	Cell Cycle	RAC1	Targets Dependency	NA	FALSE	FALSE	FALSE	FALSE	1.66	0.49	2501.3	2.33	0.27	629.4	2
MDAMB468	Basal A	51	African_American	Metastasis	RSL3	1750826	Preclinical	Metabolism	GPX4	Targets Dependency	NA	FALSE	FALSE	FALSE	FALSE	0.08	0.58	2048.32	0.02	0.11	384.8	3
MDAMB468	Basal A	51	African_American	Metastasis	A-1155643	59447577	Preclinical	Apoptosis	BCL2L1	Targets Dependency	NA	FALSE	FALSE	FALSE	FALSE	27.27	0.07	1857.93	12.98	0.04	280.46	2
MDAMB468	Basal A	51	African_American	Metastasis	GMX1778	148198	Preclinical	Metabolism	NAMPT	Targets Dependency	NA	FALSE	TRUE	FALSE	FALSE	0	0.69	2056.25	NA	NA	NA	1
MDAMB468	Basal A	51	African_American	Metastasis	Cilengitide	176873	Phase III	Cytoskeletal Signaling	FERMT2|PTK2|ITGAV	Targets Related Biological Process	Biological Process: Cell Adhesion	TRUE	FALSE	FALSE	FALSE	1.92	0.45	2220.74	1.65	0.09	658.95	3
MDAMB468	Basal A	51	African_American	Metastasis	Navitoclax	24978538	FDA approved	Apoptosis	BCL2L1	Targets Dependency	NA	TRUE	TRUE	TRUE	FALSE	17.13	0.12	2687.72	1.61	0.01	365.75	2
MDAMB468	Basal A	51	African_American	Metastasis	Amiloride	16231	FDA approved	Transmembrane Transporters	PKD1L1	Targets Related Biological Process	Biological Process: Ion Channel	FALSE	FALSE	FALSE	FALSE	40	0.09	2946.35	NA	NA	NA	1
MDAMB468	Basal A	51	African_American	Metastasis	Isoginkgetin	5318569	Preclinical	Proteases	CWC27	Targets Related Biological Process	Biological Process: Splicing	FALSE	FALSE	FALSE	FALSE	18.66	0.1	2946.35	NA	NA	NA	1
MDAMB468	Basal A	51	African_American	Metastasis	ML210	49766530	Preclinical	Metabolism	GPX4	Targets Dependency	NA	FALSE	FALSE	FALSE	FALSE	0.26	0.5	2272.83	0.1	0.06	548.02	4
MDAMB468	Basal A	51	African_American	Metastasis	LB100	45101433	Phase I	PI3K/Akt/mTOR	STRN	Targets Related Biological Process	NA	FALSE	FALSE	FALSE	FALSE	21.14	0.12	2220.74	5.45	0.02	658.95	3
MDAMB468	Basal A	51	African_American	Metastasis	Leflunomide	3899	FDA approved	Metabolism	DHODH	Targets Dependency	NA	TRUE	FALSE	FALSE	FALSE	40	0.02	1857.93	0.0	0.02	280.46	2
MDAMB468	Basal A	51	African_American	Metastasis	Pemetrexed	135410875	FDA approved	Apoptosis	ATIC	Targets Dependency	NA	TRUE	FALSE	FALSE	TRUE	40	0.32	2946.35	NA	NA	NA	1
MDAMB468	Basal A	51	African_American	Metastasis	MM102	54766613	Preclinical	Epigenetics	MLL2|MLL4	Targets Dependency	NA	FALSE	FALSE	FALSE	FALSE	31.63	0.05	2946.35	NA	NA	NA	1
MDAMB468	Basal A	51	African_American	Metastasis	Defactinib	25117126	Phase II	Angiogenesis	PTK2	Targets Dependency	Biological Process: Cell Adhesion	TRUE	FALSE	FALSE	FALSE	2.27	0.37	2946.35	NA	NA	NA	1
MDAMB468	Basal A	51	African_American	Metastasis	FK866	6914657	Phase III	Metabolism	NAMPT	Targets Dependency	NA	TRUE	TRUE	TRUE	FALSE	0.01	0.53	2946.35	NA	NA	NA	1
MDAMB468	Basal A	51	African_American	Metastasis	Azathioprine	2265	FDA approved	Cell Cycle	PPAT	Targets Related Biological Process	Biological Process: DNA/RNA Synthesis	TRUE	FALSE	FALSE	FALSE	100	0	2429.1	NA	NA	NA	1
MDAMB468	Basal A	51	African_American	Metastasis	Methotrexate	126941	FDA Approved	Metabolism	DHFR	Targets Dependency	NA	TRUE	TRUE	TRUE	TRUE	40	0.25	1659.62	NA	NA	NA	1
MDAMB468	Basal A	51	African_American	Metastasis	CPI613	24770514	Phase II	Metabolism	OGDH	Targets Dependency	NA	FALSE	FALSE	FALSE	FALSE	40	0	2946.35	NA	NA	NA	1
MDAMB468	Basal A	51	African_American	Metastasis	Doxifluridine	18343	Phase III	Metabolism	TYMS	Targets Dependency	NA	FALSE	FALSE	FALSE	TRUE	40	0.01	2946.35	NA	NA	NA	1
MDAMB468	Basal A	51	African_American	Metastasis	Nafamostat	4413	FDA Approved	Proteases	TRPM7	Targets Dependency	NA	FALSE	FALSE	FALSE	FALSE	40	0.01	2946.35	NA	NA	NA	1
MDAMB468	Basal A	51	African_American	Metastasis	Enasidenib	89683805	FDA approved	Metabolism	ACO2	Targets Related Biological Process	Biological Process: Citric Acid Cycle	FALSE	FALSE	FALSE	FALSE	28.81	0.06	2946.35	NA	NA	NA	1
MDAMB468	Basal A	51	African_American	Metastasis	Palbociclib	5330286	Phase I	Cell Cycle	CDK4|CDK6	Targets Dependency	NA	TRUE	FALSE	TRUE	TRUE	7.36	0.18	2429.1	NA	NA	NA	1
MDAMB468	Basal A	51	African_American	Metastasis	Abemaciclib	46220502	Phase I	Cell Cycle	CDK4	Targets Dependency	NA	FALSE	FALSE	FALSE	FALSE	1.51	0.41	2946.35	NA	NA	NA	1
MDAMB468	Basal A	51	African_American	Metastasis	Cyclosporine	5284373	FDA approved	Metabolism	PPIH	Targets Dependency	NA	FALSE	TRUE	FALSE	FALSE	9.9	0.22	2429.1	NA	NA	NA	1
