# Supplementary material for: Cilengitide sensitivity is predicted by overall integrin expression in breast cancer
Source: Breast Cancer Res. 2024 Dec 20;26:187. doi: 10.1186/s13058-024-01942-2 (PMC11660856; doi:10.1186/s13058-024-01942-2)
Supplement: Supplementary file 4 — Supplementary material 4. [file 13058_2024_1942_MOESM4_ESM.csv]

cell_line	GSK2256098C_ic50uM	PF-562271_ic50uM	cilengitide_sensitivity	cilengitide_ic50
HCC1143	127.854975	NA	FALSE	6.87
HCC1937	112.311839	9.963176	FALSE	40
MDAMB231	48.161903	1.43156	FALSE	20.79
HCC1806	27.043233	5.630663	FALSE	40
MDAMB468	69.495261	2.212281	TRUE	1.92
HS578T	23.955251	39.710906	TRUE	0.44
MDAMB436	165.196143	33.925924	TRUE	2.93
BT549	74.104116	2.367287	TRUE	1.59
