# Supplementary material for: Cilengitide sensitivity is predicted by overall integrin expression in breast cancer
Source: Breast Cancer Res. 2024 Dec 20;26:187. doi: 10.1186/s13058-024-01942-2 (PMC11660856; doi:10.1186/s13058-024-01942-2)
Supplement: Supplementary file 5 — Supplementary material 5. [file 13058_2024_1942_MOESM5_ESM.csv]

pathway	pval	padj	ES	NES	nMoreExtreme	size	leadingEdge	negLog10Pval
KOHN_EMT_MESENCHYMAL	0.22058824	0.86585714	-0.4931769	-1.1512379	29	5	IKBIP|QKI|AP1M1|MSN|VIM	0.65641765
HALLMARK_TNFA_SIGNALING_VIA_NFKB	0.623	0.996004	0.36983762	0.93897625	622	27	LAMB3|MARCKS|NFKBIE|JUNB|B4GALT1|PDLIM5|NAMPT|TNIP1|TANK	0.20551195
HALLMARK_HYPOXIA	0.96703297	0.996004	0.273899	0.76531381	967	70	MIF|HMOX1|HDLBP|CA12|PRDX5|XPNPEP1|PFKP|EGFR|GRHPR|HAS1|UGP2|NAGK|GPI|AKAP12|PGK1|ENO1|HSPA5|COL5A1|GAPDH|GAA|GALK1|PDK3|NDRG1|PLAUR|TGM2|GYS1|SLC25A1|P4HA1|GBE1|MYH9|S100A4|TPI1|GLRX|P4HA2|CAV1|LDHA|SDC4|TPST2|SLC2A1|NEDD4L|ANXA2|NR3C1	0.01455872
HALLMARK_CHOLESTEROL_HOMEOSTASIS	0.952	0.996004	0.2713087	0.70002662	951	31	DHCR7|CD9|FDPS|HMGCS1|IDI1|ACAT2|ANXA5|PDK3|PLAUR|FADS2|CTNNB1|ECH1|S100A11	0.02136305
HALLMARK_MITOTIC_SPINDLE	0.27372627	0.86585714	0.37880656	1.07324581	273	85	DLG1|MARCKS|ARHGEF2|FLNA|CCNB2|TRIO|GEMIN4|MYH10|RFC1|TPX2|ROCK1|RAB3GAP1|KIF22|DYNC1H1|RHOT2|VCL|FLNB|SPTAN1|LMNB1	0.56268351
HALLMARK_WNT_BETA_CATENIN_SIGNALING	0.89628821	0.996004	0.33929249	0.69601417	820	7	NCSTN|SKP2|CTNNB1|NUMB	0.04755232
HALLMARK_TGF_BETA_SIGNALING	0.77630235	0.996004	0.3591873	0.81786236	759	12	JUNB|HDAC1|TRIM33|FKBP1A|CTNNB1|TJP1	0.1099691
HALLMARK_IL6_JAK_STAT3_SIGNALING	0.04742268	0.4718139	0.61891174	1.38748605	45	11	STAT1|PTPN1|HMOX1|CD9	1.3240139
HALLMARK_DNA_REPAIR	0.65734266	0.996004	0.3380014	0.94767035	657	74	ADA|RFC4|ITPA|RFC2|POLR1D|RFC5|SUPT5H|RBX1|ARL6IP1|STX3|POLR3C|NT5C|ERCC2|GTF2H3|SRSF6|RFC3|NUDT9|DDB1|TAF10|AAAS|LIG1|POLA1|POLR2E|ALYREF|RAE1|NELFE|TSG101|TAF6	0.18220818
HALLMARK_G2M_CHECKPOINT	0.08891109	0.58266667	0.40394498	1.15715743	88	101	HMGN2|MKI67|CDK4|MARCKS|TMPO|CCNB2|EZH2|KPNA2|TPX2|SMC2|MCM5|POLE|NOLC1|KIF22|CDC45|MCM2|HMGB3|SLC7A5|LMNB1|UPF1|CUL5|RBM14|NASP|PDS5B|MCM3|HMGA1|PRPF4B|KPNB1|TOP2A|NUSAP1|PAFAH1B1|STMN1|NUMA1|SFPQ|HNRNPU|LIG3|SMC4|KIF23|SRSF1|SLC7A1|MCM6|NUP98|PURA|CHAF1A|G3BP1|CHEK1|SYNCRIP|PRIM2|UBE2S|TOP1|HUS1|XPO1|ILF3|GINS2	1.05104407
HALLMARK_APOPTOSIS	0.66933067	0.996004	0.34096247	0.93226189	669	54	BCL2L1|DNM1L|KRT18|DAP3|ROCK1|HMOX1|HSPB1|RHOT2|LMNA|SPTAN1|DFFA|ETF1|TOP2A|PTK2|BAX|DIABLO|IGF2R|CDK2|HMGB2|CTNNB1|PAK1|FDXR|CASP3|CTH|PDCD4|CAV1|RELA|DNAJA1|GSR	0.17435927
HALLMARK_NOTCH_SIGNALING	0.56351039	0.996004	0.49718429	0.94518368	487	5	RBX1|SKP1	0.24909807
HALLMARK_ADIPOGENESIS	0.94105894	0.996004	0.28705157	0.81848746	941	95	PRDX3|IDH3A|GPD2|DHCR7|UQCRQ|DHRS7B|SDHB|MCCC1|YWHAG|RREB1|ACO2|SUCLG1|UQCR10|UQCRC1|ETFB|BCL2L13|DLAT|SLC25A10|CS|TKT|SAMM50|ALDH2|NDUFAB1|TANK|HSPB8|GRPEL1|UBQLN1|MRPL15|G3BP2|TST|ME1|CMPK1|ECHS1|SLC25A1|GBE1|PTCD3|ACOX1|RTN3|ARAF|IMMT|PDCD4|DECR1|ACLY|SLC1A5|ECH1|RAB34|ACAA2|POR|NDUFS3|ESYT1|SCP2|FAH|CAT|IDH3G|UQCR11|NMT1|SOD1|ATL2	0.02638317
HALLMARK_ESTROGEN_RESPONSE_EARLY	0.43756244	0.996004	0.37603425	1.02456902	437	52	KRT18|SFN|RRP12|MED24|PODXL|DHCR7|CA12|KRT8|FLNB|SLC26A2|SLC7A5|B4GALT1|AKAP1|CLIC3|KRT15|LAD1|ZNF185|HSPB8|KRT13|BAG1|SLC16A1|KRT19|ARL3|SLC1A4|SVIL|TGM2|DHRS2	0.35895997
HALLMARK_ESTROGEN_RESPONSE_LATE	0.61838162	0.996004	0.34365947	0.95707478	618	68	LTF|SFN|DHCR7|CA12|CD9|SORD|ALDH3A2|DCXR|LSR|LLGL2|CA2|FLNB|SLC26A2|SLC7A5|UGDH|ETFB|TOP2A|CLIC3|KIF20A|HSPB8|KRT13|BAG1|TST|SLC16A1|KRT19|ARL3|SLC1A4|GINS2|DHRS2|SLC29A1|HPRT1|MOCS2|WFS1|PDCD4|CAV1|ASS1|FKBP4|RABEP1|SLC9A3R1	0.20874343
HALLMARK_ANDROGEN_RESPONSE	0.28471528	0.86585714	0.41592508	1.10071625	284	39	RRP12|B2M|KRT8|SORD|GPD1L|SLC26A2|B4GALT1|DBI|XRCC5|STK39|PDLIM5|PA2G4|HMGCS1|AKAP12|ALDH1A3|PGM3|IDI1|DHCR24|KRT19|NDRG1	0.54558922
HALLMARK_MYOGENESIS	0.76523477	0.996004	0.3264308	0.8925293	765	54	PRNP|ITGB4|FHL1|LPIN1|ITGB1|COL4A2|SPTAN1|ACSL1|SYNGR2|PFKM|FDPS|COL6A2|PDLIM7|EIF4A2|HSPB8|AGRN|BAG1|GAA|SPARC|APOD|ITGB5|PC|SVIL|TAGLN|MYH9	0.11620531
HALLMARK_PROTEIN_SECRETION	0.67932068	0.996004	0.33577848	0.93471565	679	67	DNM1L|KRT18|ZW10|YKT6|NAPA|CLTC|COPB2|EGFR|ARFIP1|MAPK1|STX7|ATP6V1B1|ATP1A1|CLTA|RAB14|SEC31A|ARFGEF2|SNX2|USO1|AP3B1|TMED10|IGF2R|TSG101|ARFGAP3|STAM|AP2B1|VPS45|AP2S1|STX16	0.16792516
HALLMARK_INTERFERON_ALPHA_RESPONSE	0.86072144	0.996004	0.31441018	0.79048115	858	25	B2M|CD47|LGALS3BP|TRIM21|PSMB9|RNF31|STAT2|OGFR|PROCR|ADAR|PSME2|MVB12A|PNPT1|CASP8|LAP3	0.06513738
HALLMARK_INTERFERON_GAMMA_RESPONSE	0.85514486	0.996004	0.31128019	0.84297689	855	49	STAT1|PTPN1|B2M|KLRK1|LGALS3BP|VAMP8|PFKP|ISOC1|TRIM21|PTPN2|PSMB2|NAMPT|SRI|PSMB9|RNF31|STAT2|STAT3|TOR1B|OGFR|CASP3|ADAR|TNFAIP2|PSME2|PNPT1|CASP8|LAP3|PSMB10|RNF213|NFKB1|PNP|MTHFD2|SAMHD1	0.06796031
HALLMARK_APICAL_JUNCTION	0.002997	0.17082917	0.5224742	1.44014724	2	59	DLG1|SYMPK|LAMB3|ITGA3|ITGA2|SRC|ITGB4|TIAL1|JUP|MYH10|GAMT|VASP|ITGB1|CAP1|VCL|EGFR|BAIAP2|ZYX|CTNNA1|B4GALT1|FLNC|PFN1|FBN1	2.52331282
HALLMARK_APICAL_SURFACE	0.47255113	0.996004	0.4753912	1.0036436	438	8	HSPB1|B4GALT1|FLOT2|THY1|PLAUR|ADAM10	0.32555119
HALLMARK_HEDGEHOG_SIGNALING	0.43777293	0.996004	0.5007255	1.0271729	400	7	DPYSL2|THY1|NF1|L1CAM|MYH9	0.3587511
HALLMARK_COMPLEMENT	0.53446553	0.996004	0.35972541	0.98356364	534	54	PDP1|CALM1|SRC|LTF|CTSD|GPD2|RHOG|LIPA|XPNPEP1|COL4A2|CA2|PREP|PFN1	0.2720803
HALLMARK_UNFOLDED_PROTEIN_RESPONSE	0.38061938	0.98615021	0.37721868	1.0454462	380	63	PSAT1|PDIA5|EXOSC1|RPS14|GEMIN4|EEF2|IMP3|NOLC1|ATP6V0D1|LSM1|EXOSC9|SLC7A5|KHSRP|PAIP1|EIF4A1|EIF4E|DCTN1|SEC31A|DCP1A|NHP2|NOP56|RRP9|HSPA5|EIF4A2|EIF4A3|SRPRB|CNOT2|BAG3|YIF1A|SLC1A4|EXOSC4|FUS|POP4|HYOU1|WFS1|HSP90B1|EXOSC10	0.4195091
HALLMARK_PI3K_AKT_MTOR_SIGNALING	0.5974026	0.996004	0.35840424	0.95586125	597	42	CDK4|SFN|CLTC|RAC1|EGFR|RALB|MAPK1|PFN1|PRKAG1|AKT1S1|EIF4E|CFL1|MAP2K6|CDK2|STAT2	0.22373289
HALLMARK_MTORC1_SIGNALING	0.97302697	0.996004	0.27470226	0.79822917	973	127	NUP205|PSAT1|TOMM40|YKT6|DHCR7|PHGDH|CD9|SORD|TFRC|GGA2|MCM2|UFM1|CCT6A|SLC7A5|PDAP1|SHMT2|PRDX1|ABCF2|PITPNB|ETF1|ATP2A2|HMGCS1|EEF1E1|USO1|GPI|NAMPT|PGK1|ENO1|RRP9|HSPA5|PSPH|IDI1|PPA1|HSPE1|ARPC5L|RAB1A|DHCR24|GAPDH|EIF2S2|ME1|TCEA1|FADS2|STIP1|NUPR1|SLC1A4|PSMG1|P4HA1|GBE1|FDXR|RPA1|HPRT1|CTH|TPI1|TXNRD1|GLRX|IMMT|HSP90B1|RRM2|ACLY|SLC1A5|LDHA|GSR|HMBS|FKBP2|SERPINH1|SLC9A3R1|CYB5B|CANX	0.01187512
HALLMARK_E2F_TARGETS	0.11288711	0.64345654	0.3923061	1.13183474	112	116	MKI67|NUP205|CDK4|ZW10|TMPO|CCNB2|EZH2|NBN|RFC1|KPNA2|RFC2|MCM5|POLE|NOLC1|KIF22|CTPS1|NUP107|SHMT1|TFRC|EXOSC8|NUP153|NAA38|MCM2|HMGB3|LMNB1|TRIP13|NASP|TUBB|PDS5B|MCM3|HMGA1|ATAD2|HELLS|RFC3|CDKN2A|TOP2A|IPO7|GINS4|STMN1|PA2G4|RANBP1|NOP56|LIG1|SMC4|SMC6|SRSF1	0.94735563
HALLMARK_MYC_TARGETS_V1	0.12487512	0.64708019	0.37533724	1.10943322	124	176	UBA2|CDK4|EXOSC7|VDAC1|PRDX3|RFC4|RPL34|PABPC4|MRPS18B|CCT5|RPS2|EIF1AX|MRPL23|RPS6|KPNA2|RNPS1|SERBP1|MCM5|NOLC1|CTPS1|PPM1G|CDC45|C1QBP|SNRPA|HNRNPA3|RPS3|RRM1|MCM2|RPL14|RPL6|CSTF2|HDDC2|YWHAQ|SF3B3|UBE2L3|RPS5|RPLP0|PCBP1|CBX3|EIF4A1|EIF3J|SRSF7|GOT2|EIF4E|PRPF31|HNRNPA2B1|SRM|KPNB1|PHB2|CCT2|ETF1|RPL18|NHP2|PA2G4|SNRPD2|RANBP1|DHX15|NOP56|PSMB2|YWHAE|HNRNPU|RPL22|LSM2|ERH|PGK1|HNRNPC|RRP9|ND…	0.90352406
HALLMARK_MYC_TARGETS_V2	0.27472527	0.86585714	0.41032245	1.09971299	274	44	CDK4|RRP12|MRTO4|MCM5|NOLC1|SORD|WDR43|NOC4L|CBX3|NIP7|TCOF1|LAS1L|SRM|BYSL|PA2G4|NOP56|NOP2|RRP9|MPHOSPH10|HSPE1	0.56110138
HALLMARK_EPITHELIAL_MESENCHYMAL_TRANSITION	0.96703297	0.996004	0.27279284	0.76484205	967	74	ITGA2|FLNA|ITGB1|PFN2|COL4A2|CTHRC1|FBN1|DPYSL3|CALU|TPM4|CALD1|THY1|LRP1|MYL9|COL6A2|COPA|COL5A2|FSTL1|PLOD3|FN1|COL5A1|ANPEP|COL1A2|SPARC|ITGB5|PLAUR|FUCA1|PPIB|TGM2|MCM7|CDH2|TAGLN|EDIL3|VIM|NNMT|POSTN	0.01455872
HALLMARK_INFLAMMATORY_RESPONSE	0.9305835	0.996004	0.28784739	0.70369921	924	20	RHOG|ATP2A2|NAMPT|SRI|SLC7A1|PLAUR|RAF1|RELA	0.03124465
HALLMARK_XENOBIOTIC_METABOLISM	0.61038961	0.996004	0.34440639	0.96370126	610	73	NPC1|MCCC2|EPHA2|JUP|HMOX1|NFS1|SPINT2|ALDH3A1|DCXR|ACO2|CA2|DDAH2|UGDH|SHMT2|MTHFD1|ETFDH|GART|PDLIM5|ALDH2|ATP2A2|CBR1|ADH5	0.21439287
HALLMARK_FATTY_ACID_METABOLISM	0.83816184	0.996004	0.31092389	0.88199328	838	86	NBN|DLST|GPD2|MIF|ACAA1|ALDH3A1|PRDX6|ALDH3A2|ACO2|SUCLG1|SUCLA2|CA2|MDH1|UGDH|ACSL1|HADHB|CRYZ|GRHPR|S100A10|SDHA|IDH3B|ETFDH|CBR1|HMGCS1|HSDL2|ECI1|IDI1|ACAT2|ERP29|ACADVL|YWHAH|DHCR24	0.07667212
HALLMARK_OXIDATIVE_PHOSPHORYLATION	0.22777223	0.86585714	0.36773024	1.07485863	227	143	MRPS15|PDP1|OGDH|VDAC1|PRDX3|UQCRFS1|DLST|OPA1|UQCRB|IDH3A|MRPS22|UQCRQ|ACAA1|ACAT1|TIMM50|SDHB|UQCRC2|MRPL11|NDUFA2|MRPS30|RHOT2|ACO2|SUCLG1|UQCR10|SUCLA2|TIMM9|COX7A2L|UQCRC1|MDH1|TOMM22|ETFB|HADHB|SLC25A12|OAT|DLAT|TIMM13|SDHA|IDH3B|ETFDH|ISCA1|GOT2|CS	0.64249923
HALLMARK_GLYCOLYSIS	0.99200799	0.996004	0.25598723	0.72991183	992	95	MED24|PKP2|MIF|HDLBP|COPB2|PFKP|EGFR|SLC16A3|MDH1|PGLS|B4GALT1|NASP|GMPPB|HS2ST1|UGP2|GOT2|SLC25A10|STMN1|KIF20A|PGK1|ENO1|HSPA5|ME2|COL5A1|AGRN|GALK1|ME1|PDK3|GFPT1|PC|GYS1|P4HA1|PGAM1|CTH|TPI1|GLRX|P4HA2|GLCE|LDHA|LHPP|FKBP4	0.00348483
HALLMARK_REACTIVE_OXYGEN_SPECIES_PATHWAY	0.319	0.86585714	0.42194939	1.08439765	318	30	PRNP|PRDX6|PRDX2|PFKP|JUNB|HMOX2|TXNRD2|PDLIM1|PRDX1|ERCC2	0.49620932
HALLMARK_P53_PATHWAY	0.03596404	0.4718139	0.46951463	1.27550271	35	50	ADA|SFN|ITGB4|RAD9A|EPHA2|CTSD|VAMP8|HMOX1|SERPINB5|DCXR|CDKN2AIP|HEXIM1|BAIAP2|SLC3A2|EPS8L2|S100A10|DNTTIP2|CDKN2A|RPL18|RPS27L|KRT17|BAX	1.44413158
HALLMARK_UV_RESPONSE_UP	0.67832168	0.996004	0.33631176	0.93357199	678	65	RFC4|YKT6|MRPL23|PPP1R2|SIGMAR1|ACAA1|HMOX1|TFRC|CDC5L|CA2|JUNB|PDAP1|DNAJB1|PPAT|ABCB1|HSPA2|GLS|EIF2S3|BSG|HNRNPU|CREG1|CDK2|GRPEL1|TST|ATP6V1C1|AP2S1|POLE3|SLC25A4|SPR|STIP1|EIF5|POLG2|MAOA	0.1685643
HALLMARK_UV_RESPONSE_DN	0.95304695	0.996004	0.27204158	0.71007403	953	34	DLG1|PDLIM5|SRI|SLC7A1|COL5A2|MAP1B|COL1A2|NFIB|PLCB4|ANXA4|TJP1|SYNE1|CAV1|SCAF8|INPP4B|ANXA2|NR3C1|NFKB1|DAB2|MRPS31|COL1A1	0.0208857
HALLMARK_ANGIOGENESIS	0.85950413	0.996004	0.33185019	0.73496161	831	10	PTK2|LRPAP1|COL5A2|FSTL1|S100A4|POSTN	0.06575203
HALLMARK_HEME_METABOLISM	0.996004	0.996004	0.23678876	0.65428384	996	60	FECH|RBM38|HAGH|RAD23A|TFRC|PRDX2|CA2|SLC30A1|PGLS|ISCA1|BSG|MPP1|TCEA1|GLRX5|HEBP1|XPO7|PC|TOP1|PSMD9|MINPP1|P4HA2|HTATIP2|HMBS|EPB41|SLC2A1|NUDT4|PICALM|CAT|CPOX|NR3C1|HDGF|GMPS|BNIP3L|GAPVD1|MGST3	0.00173892
HALLMARK_COAGULATION	0.867	0.996004	0.30740102	0.79001167	866	30	ITGA2|CD9|RAC1|PREP|FBN1|APOC2|LRP1|ARF4|GDA|FN1|SPARC	0.0619809
HALLMARK_IL2_STAT5_SIGNALING	0.93106893	0.996004	0.28700752	0.7820006	931	52	BCL2L1|PLEC|PRNP|ITGA6|PTRH2|CA2|SYNGR2|SWAP70|ABCB1|DCPS|SH3BGRL2|NOP2|SNX9|IGF2R|GALM|TWSG1|NDRG1|TGM2|CTSZ|ANXA4|P4HA1|CASP3|UMPS|SLC1A5	0.03101817
HALLMARK_BILE_ACID_METABOLISM	0.88611389	0.996004	0.30035082	0.77857144	886	32	NPC1|PEX1|PRDX5|SLC35B2|ISOC1|ACSL1|PFKM|IDI1|DHCR24|ABCD1|FADS2|FDXR|SLC29A1|HSD17B4|ABCD3|SCP2|CAT|GSTK1|HSD17B11|SOD1	0.05251046
HALLMARK_PEROXISOME	0.93606394	0.996004	0.28532742	0.77513218	936	50	ACAA1|PRDX5|CTPS1|SLC35B2|ISOC1|ACSL1|PRDX1|PEX5|FDPS|ABCB1|FIS1|TOP2A|CTBP1|IDI1|YWHAH|DHCR24|ABCD1|SLC25A4|ALB|ACOX1|ECH1|ACSL4|HMGCL|HSD17B4|ABCD3|CNBP|SMARCC1|SCP2|CAT|GSTK1|HSD17B11|SOD1	0.02869449
HALLMARK_ALLOGRAFT_REJECTION	0.05794206	0.4718139	0.48402996	1.27165026	57	36	STAT1|FLNA|B2M|CD47|RPL9|RPS19|RPS9|RPS3A|EGFR|EIF3J|MRPL3|RPL3L|CDKN2A|THY1	1.23700608
HALLMARK_SPERMATOGENESIS	0.138	0.6555	0.46882445	1.2048652	137	30	RFC4|ZC3H14|CCNB2|EZH2|CSNK2A2|LPIN1|AGFG1|CCT6B|CLPB|TSN|HSPA2|NCAPH|PEBP1|MTOR|HSPA1L	0.86012091
HALLMARK_KRAS_SIGNALING_UP	0.41023069	0.996004	0.41770382	1.03878187	408	23	ITGA2|JUP|WDR33|CA2|ABCB1|AKAP12|ALDH1A3|APOD|PLAUR|FUCA1|EPB41L3|GLRX	0.38697185
HALLMARK_KRAS_SIGNALING_DN	0.31648129	0.86585714	0.46517218	1.10723201	312	16	GAMT|AKR1B10|ATP6V1B1|SLC16A7|KRT15|KRT13|ALOX12B|KRT1	0.49965195
HALLMARK_PANCREAS_BETA_CELLS	0.58139535	0.996004	-0.3386128	-0.9428585	49	7	SRP14|PCSK1|SRP9|SEC11A|STXBP1|ELP4|SRPRB	0.23552845
KEGG_NOTCH_SIGNALING_PATHWAY	0.25840336	0.86585714	0.53345404	1.15972517	245	9	CTBP2|SNW1|HDAC1|NCSTN|CTBP1|EP300	0.58770184
KEGG_FOCAL_ADHESION	0.05294705	0.4718139	0.4389676	1.22475526	52	69	LAMB3|ITGA3|ITGA2|SRC|FLNA|ITGB4|ITGA6|PPP1CC|ROCK1|VASP|ITGB1|COL4A2|ROCK2|VCL|RAC1|PARVB|FLNB|EGFR|ZYX|ARHGAP35|MAPK1|FLNC	1.27615821
KEGG_ECM_RECEPTOR_INTERACTION	0.092	0.58266667	0.48329761	1.24699721	91	31	LAMB3|ITGA3|ITGA2|ITGB4|ITGA6|CD47|ITGB1|COL4A2	1.03621217
WP_FOCAL_ADHESION	0.02397602	0.4718139	0.46260059	1.28413875	23	65	LAMB3|ITGA3|ITGA2|SRC|FLNA|ITGB4|ITGA6|PPP1CC|ROCK1|VASP|ITGB1|COL4A2|ROCK2|VCL|RAC1|PARVB|FLNB|EGFR|ZYX|ARHGAP35|MAPK1|FLNC	1.62022284
WP_INTEGRINMEDIATED_CELL_ADHESION	0.02897103	0.4718139	0.49360434	1.30998141	28	40	ITGA3|ITGA2|SRC|ITGB4|ITGA6|ROCK1|VASP|ITGB1|ROCK2|VCL|RAC1|ZYX|MAPK1	1.53803608
WP_FOCAL_ADHESION_PI3KAKTMTORSIGNALING_PATHWAY	0.30869131	0.86585714	0.38372307	1.06864997	308	68	LAMB3|ITGA3|ITGA2|ITGB4|EPHA2|ITGA6|RPS6|RAB10|ITGB1|PIK3C2A|COL4A2|ELAVL1|EGFR|MAPK1|PELO|AKT1S1|CDC37|EIF4E|GNB1|RAB14|PTK2|MTOR|COL6A2|FLT1|NRAS|COL5A2|FN1|COL5A1|RAB8A|COL1A2|ITGB5|TSC1|LAMB1|PPP2R1A|RAF1|LAMA5|GYS1|RHEB|TBC1D1	0.5104756
