# Supplementary material for: Cilengitide sensitivity is predicted by overall integrin expression in breast cancer
Source: Breast Cancer Res. 2024 Dec 20;26:187. doi: 10.1186/s13058-024-01942-2 (PMC11660856; doi:10.1186/s13058-024-01942-2)
Supplement: Supplementary file 6 — Supplementary material 6. [file 13058_2024_1942_MOESM6_ESM.csv]

cell_line	drug	log10(Concentration)[M]	viability_fraction
bt549	azathioprine	-7	1.109
bt549	azathioprine	-7	1.058
bt549	azathioprine	-6.668	1.078
bt549	azathioprine	-6.668	0.942
bt549	azathioprine	-6.333	1.026
bt549	azathioprine	-6.333	0.827
bt549	azathioprine	-4	0.558
bt549	azathioprine	-4	0.631
bt549	azathioprine	-5	0.973
bt549	azathioprine	-5	0.947
bt549	azathioprine	-6	1.129
bt549	azathioprine	-6	0.936
bt549	azathioprine	-5.668	1.004
bt549	azathioprine	-5.668	0.967
bt549	azathioprine	-4.668	0.991
bt549	azathioprine	-4.668	1.01
bt549	azathioprine	-5.333	1.056
bt549	azathioprine	-5.333	0.946
bt549	azathioprine	-4.333	0.777
bt549	azathioprine	-4.333	0.906
bt549	cyclosporine	-7.398	1.101
bt549	cyclosporine	-7.398	1.026
bt549	cyclosporine	-7.064	1.158
bt549	cyclosporine	-7.064	1.062
bt549	cyclosporine	-6.73	0.96
bt549	cyclosporine	-6.73	1.074
bt549	cyclosporine	-6.398	0.943
bt549	cyclosporine	-6.398	1.055
bt549	cyclosporine	-6.064	0.827
bt549	cyclosporine	-6.064	1.032
bt549	cyclosporine	-5.73	0.903
bt549	cyclosporine	-5.73	0.939
bt549	cyclosporine	-4.73	0.273
bt549	cyclosporine	-4.73	0.264
bt549	cyclosporine	-4.398	0.158
bt549	cyclosporine	-4.398	0.169
bt549	cyclosporine	-5.398	0.804
bt549	cyclosporine	-5.398	0.757
bt549	cyclosporine	-5.064	0.673
bt549	cyclosporine	-5.064	0.638
bt549	gdc0032	-7.398	1.131
bt549	gdc0032	-7.398	1.011
bt549	gdc0032	-7.064	0.938
bt549	gdc0032	-7.064	1.084
bt549	gdc0032	-6.73	0.897
bt549	gdc0032	-6.73	1.017
bt549	gdc0032	-6.398	0.83
bt549	gdc0032	-6.398	0.867
bt549	gdc0032	-6.064	0.636
bt549	gdc0032	-6.064	0.906
bt549	gdc0032	-5.73	0.717
bt549	gdc0032	-5.73	0.692
bt549	gdc0032	-4.73	0.276
bt549	gdc0032	-4.73	0.29
bt549	gdc0032	-4.398	0.242
bt549	gdc0032	-4.398	0.259
bt549	gdc0032	-5.398	0.527
bt549	gdc0032	-5.398	0.569
bt549	gdc0032	-5.064	0.438
bt549	gdc0032	-5.064	0.458
bt549	ml210	-7.398	1.283
bt549	ml210	-7.398	1.339
bt549	ml210	-7.064	1.191
bt549	ml210	-7.064	1.277
bt549	ml210	-6.73	0.939
bt549	ml210	-6.73	1.022
bt549	ml210	-6.398	0.674
bt549	ml210	-6.398	0.836
bt549	ml210	-6.064	0.481
bt549	ml210	-6.064	0.533
bt549	ml210	-5.73	0.48
bt549	ml210	-5.73	0.424
bt549	ml210	-4.73	0.243
bt549	ml210	-4.73	0.319
bt549	ml210	-4.398	0.277
bt549	ml210	-4.398	0.323
bt549	ml210	-5.398	0.338
bt549	ml210	-5.398	0.41
bt549	ml210	-5.064	0.387
bt549	ml210	-5.064	0.402
bt549	navitoclax	-7.398	1.062
bt549	navitoclax	-7.398	0.898
bt549	navitoclax	-7.064	1.055
bt549	navitoclax	-7.064	0.955
bt549	navitoclax	-6.73	1.111
bt549	navitoclax	-6.73	1.088
bt549	navitoclax	-6.398	1.066
bt549	navitoclax	-6.398	1.096
bt549	navitoclax	-6.064	1.08
bt549	navitoclax	-6.064	0.903
bt549	navitoclax	-5.73	1.092
bt549	navitoclax	-5.73	0.885
bt549	navitoclax	-4.73	0.192
bt549	navitoclax	-4.73	0.224
bt549	navitoclax	-4.398	0.187
bt549	navitoclax	-4.398	0.167
bt549	navitoclax	-5.398	0.869
bt549	navitoclax	-5.398	0.97
bt549	navitoclax	-5.064	0.718
bt549	navitoclax	-5.064	0.746
bt549	palbociclib	-7.398	1.422
bt549	palbociclib	-7.398	1.437
bt549	palbociclib	-7.064	1.559
bt549	palbociclib	-7.064	1.49
bt549	palbociclib	-6.73	1.477
bt549	palbociclib	-6.73	1.489
bt549	palbociclib	-6.398	1.537
bt549	palbociclib	-6.398	1.505
bt549	palbociclib	-6.064	1.464
bt549	palbociclib	-6.064	1.65
bt549	palbociclib	-5.73	1.485
bt549	palbociclib	-5.73	1.58
bt549	palbociclib	-4.73	0.405
bt549	palbociclib	-4.73	0.491
bt549	palbociclib	-4.398	0.261
bt549	palbociclib	-4.398	0.245
bt549	palbociclib	-5.398	1.274
bt549	palbociclib	-5.398	1.252
bt549	palbociclib	-5.064	0.969
bt549	palbociclib	-5.064	1.254
bt549	RSL3	-8.398	1.035
bt549	RSL3	-8.398	1.044
bt549	RSL3	-8.064	1.092
bt549	RSL3	-8.064	1.03
bt549	RSL3	-7.73	0.915
bt549	RSL3	-7.73	1.046
bt549	RSL3	-7.398	0.882
bt549	RSL3	-7.398	0.985
bt549	RSL3	-7.066	0.814
bt549	RSL3	-7.066	0.667
bt549	RSL3	-6.73	0.544
bt549	RSL3	-6.73	0.551
bt549	RSL3	-6.398	0.336
bt549	RSL3	-6.398	0.368
bt549	RSL3	-6.066	0.314
bt549	RSL3	-6.066	0.277
bt549	RSL3	-5.73	0.213
bt549	RSL3	-5.73	0.194
bt549	RSL3	-5.398	0.16
bt549	RSL3	-5.398	0.152
bt549	taxol	-9	0.768
bt549	taxol	-9	0.501
bt549	taxol	-8.668	0.333
bt549	taxol	-8.668	0.273
bt549	taxol	-8.333	0.269
bt549	taxol	-8.333	0.282
bt549	taxol	-8	0.186
bt549	taxol	-8	0.199
bt549	taxol	-7.668	0.179
bt549	taxol	-7.668	0.143
bt549	taxol	-7.333	0.172
bt549	taxol	-7.333	0.151
bt549	taxol	-7	0.14
bt549	taxol	-7	0.149
bt549	taxol	-6.668	0.157
bt549	taxol	-6.668	0.158
bt549	taxol	-6.333	0.164
bt549	taxol	-6.333	0.176
bt549	taxol	-6	0.178
bt549	taxol	-6	0.174
bt549	abemaciclib	-7.398	0.621
bt549	abemaciclib	-7.022	0.745
bt549	abemaciclib	-6.658	0.737
bt549	abemaciclib	-6.276	0.769
bt549	abemaciclib	-5.9	0.713
bt549	abemaciclib	-4.773	0.127
bt549	abemaciclib	-5.524	0.596
bt549	abemaciclib	-4.398	0.084
bt549	abemaciclib	-5.148	0.378
bt549	amiloride	-7.398	1.136
bt549	amiloride	-7.022	1.225
bt549	amiloride	-6.658	1.217
bt549	amiloride	-6.276	1.188
bt549	amiloride	-5.9	1.168
bt549	amiloride	-4.773	1.168
bt549	amiloride	-5.524	1.113
bt549	amiloride	-4.398	0.995
bt549	amiloride	-5.148	1.169
bt549	cilengitide	-7.398	0.806
bt549	cilengitide	-7.022	0.776
bt549	cilengitide	-6.658	0.716
bt549	cilengitide	-6.276	0.566
bt549	cilengitide	-5.9	0.396
bt549	cilengitide	-4.773	0.095
bt549	cilengitide	-5.524	0.174
bt549	cilengitide	-4.398	0.091
bt549	cilengitide	-5.148	0.097
bt549	cpi613	-7.398	1.219
bt549	cpi613	-7.022	1.264
bt549	cpi613	-6.658	1.253
bt549	cpi613	-6.276	1.256
bt549	cpi613	-5.9	1.29
bt549	cpi613	-4.773	0.813
bt549	cpi613	-5.524	1.23
bt549	cpi613	-4.398	0.886
bt549	cpi613	-5.148	1.002
bt549	defactinib	-7.398	1.166
bt549	defactinib	-7.022	1.065
bt549	defactinib	-6.658	1.017
bt549	defactinib	-6.276	0.987
bt549	defactinib	-5.9	0.686
bt549	defactinib	-4.773	0.097
bt549	defactinib	-5.524	0.391
bt549	defactinib	-4.398	0.163
bt549	defactinib	-5.148	0.14
bt549	doxifluridine	-7.398	0.993
bt549	doxifluridine	-7.022	1.023
bt549	doxifluridine	-6.658	0.977
bt549	doxifluridine	-6.276	0.847
bt549	doxifluridine	-5.9	0.855
bt549	doxifluridine	-4.773	0.493
bt549	doxifluridine	-5.524	0.804
bt549	doxifluridine	-4.398	0.394
bt549	doxifluridine	-5.148	0.749
bt549	ehop016	-7.398	0.677
bt549	ehop016	-7.022	0.555
bt549	ehop016	-6.658	0.59
bt549	ehop016	-6.276	0.566
bt549	ehop016	-5.9	0.639
bt549	ehop016	-4.773	0.096
bt549	ehop016	-5.524	0.471
bt549	ehop016	-4.398	0.079
bt549	ehop016	-5.148	0.104
bt549	enasidenib	-7.398	1.27
bt549	enasidenib	-7.022	1.256
bt549	enasidenib	-6.658	1.171
bt549	enasidenib	-6.276	1.202
bt549	enasidenib	-5.9	1.286
bt549	enasidenib	-4.773	0.916
bt549	enasidenib	-5.524	1.377
bt549	enasidenib	-4.398	0.334
bt549	enasidenib	-5.148	1.195
bt549	fk866	-7.398	0.487
bt549	fk866	-7.022	0.465
bt549	fk866	-6.658	0.453
bt549	fk866	-6.276	0.396
bt549	fk866	-5.9	0.389
bt549	fk866	-4.773	0.419
bt549	fk866	-5.524	0.401
bt549	fk866	-4.398	0.411
bt549	fk866	-5.148	0.406
bt549	gdc0032	-7.398	0.666
bt549	gdc0032	-7.022	0.805
bt549	gdc0032	-6.658	0.783
bt549	gdc0032	-6.276	0.762
bt549	gdc0032	-5.9	0.747
bt549	gdc0032	-4.773	0.216
bt549	gdc0032	-5.524	0.572
bt549	gdc0032	-4.398	0.153
bt549	gdc0032	-5.148	0.387
bt549	isoginkgetin	-7.398	0.979
bt549	isoginkgetin	-7.022	0.938
bt549	isoginkgetin	-6.658	1.012
bt549	isoginkgetin	-6.276	0.995
bt549	isoginkgetin	-5.9	0.89
bt549	isoginkgetin	-4.773	0.149
bt549	isoginkgetin	-5.524	0.953
bt549	isoginkgetin	-4.398	0.168
bt549	isoginkgetin	-5.148	0.317
bt549	lb100	-7.398	1.137
bt549	lb100	-7.022	1.214
bt549	lb100	-6.658	1.136
bt549	lb100	-6.276	1.141
bt549	lb100	-5.9	0.96
bt549	lb100	-4.773	0.292
bt549	lb100	-5.524	0.78
bt549	lb100	-4.398	0.188
bt549	lb100	-5.148	0.489
bt549	ml210	-7.398	0.976
bt549	ml210	-7.022	0.971
bt549	ml210	-6.658	0.679
bt549	ml210	-6.276	0.372
bt549	ml210	-5.9	0.264
bt549	ml210	-4.773	0.208
bt549	ml210	-5.524	0.222
bt549	ml210	-4.398	0.205
bt549	ml210	-5.148	0.261
bt549	mm102	-7.398	1.139
bt549	mm102	-7.022	1.155
bt549	mm102	-6.658	1.11
bt549	mm102	-6.276	1.117
bt549	mm102	-5.9	1.144
bt549	mm102	-4.773	0.976
bt549	mm102	-5.524	1.104
bt549	mm102	-4.398	0.138
bt549	mm102	-5.148	1.022
bt549	nafamostat	-7.398	0.956
bt549	nafamostat	-7.022	0.959
bt549	nafamostat	-6.658	0.822
bt549	nafamostat	-6.276	0.827
bt549	nafamostat	-5.9	0.891
bt549	nafamostat	-4.773	0.618
bt549	nafamostat	-5.524	0.825
bt549	nafamostat	-4.398	0.678
bt549	nafamostat	-5.148	0.749
bt549	navitoclax	-7.398	0.96
bt549	navitoclax	-7.022	0.826
bt549	navitoclax	-6.658	0.854
bt549	navitoclax	-6.276	0.849
bt549	navitoclax	-5.9	0.803
bt549	navitoclax	-4.773	0.152
bt549	navitoclax	-5.524	0.734
bt549	navitoclax	-4.398	0.132
bt549	navitoclax	-5.148	0.62
bt549	pemetrexed	-7.398	1.054
bt549	pemetrexed	-7.022	0.704
bt549	pemetrexed	-6.658	0.592
bt549	pemetrexed	-6.276	0.514
bt549	pemetrexed	-5.9	0.53
bt549	pemetrexed	-4.773	0.456
bt549	pemetrexed	-5.524	0.454
bt549	pemetrexed	-4.398	0.415
bt549	pemetrexed	-5.148	0.461
bt549	S63845	-7.398	0.808
bt549	S63845	-7.022	0.745
bt549	S63845	-6.658	0.813
bt549	S63845	-6.276	0.935
bt549	S63845	-5.9	0.839
bt549	S63845	-4.773	0.146
bt549	S63845	-5.524	0.851
bt549	S63845	-4.398	0.087
bt549	S63845	-5.148	0.539
bt549	taxol	-7.398	0.416
bt549	taxol	-7.022	0.269
bt549	taxol	-6.658	0.257
bt549	taxol	-6.276	0.175
bt549	taxol	-5.9	0.144
bt549	taxol	-4.773	0.107
bt549	taxol	-5.524	0.134
bt549	taxol	-4.398	0.099
bt549	taxol	-5.148	0.13
bt549	abemaciclib	-7.398	1.265
bt549	abemaciclib	-7.398	0.729
bt549	abemaciclib	-7.022	1.424
bt549	abemaciclib	-7.022	0.662
bt549	abemaciclib	-6.658	1.356
bt549	abemaciclib	-6.658	0.685
bt549	abemaciclib	-6.276	1.408
bt549	abemaciclib	-6.276	0.706
bt549	abemaciclib	-5.9	1.375
bt549	abemaciclib	-5.9	0.668
bt549	abemaciclib	-4.773	1.421
bt549	abemaciclib	-4.773	0.752
bt549	abemaciclib	-5.524	1.352
bt549	abemaciclib	-5.524	0.691
bt549	abemaciclib	-4.398	0.143
bt549	abemaciclib	-4.398	0.58
bt549	abemaciclib	-5.148	1.365
bt549	abemaciclib	-5.148	0.695
bt549	cilengitide	-7.398	1.234
bt549	cilengitide	-7.398	0.616
bt549	cilengitide	-7.022	1.275
bt549	cilengitide	-7.022	0.666
bt549	cilengitide	-6.658	1.25
bt549	cilengitide	-6.658	0.652
bt549	cilengitide	-6.276	1.091
bt549	cilengitide	-6.276	0.581
bt549	cilengitide	-5.9	0.923
bt549	cilengitide	-5.9	0.423
bt549	cilengitide	-4.773	0.191
bt549	cilengitide	-4.773	0.117
bt549	cilengitide	-5.524	0.353
bt549	cilengitide	-5.524	0.33
bt549	cilengitide	-4.398	0.16
bt549	cilengitide	-4.398	0.114
bt549	cilengitide	-5.148	0.149
bt549	cilengitide	-5.148	0.118
bt549	defactinib	-7.398	1.306
bt549	defactinib	-7.398	0.518
bt549	defactinib	-7.022	1.343
bt549	defactinib	-7.022	0.57
bt549	defactinib	-6.658	1.3
bt549	defactinib	-6.658	0.587
bt549	defactinib	-6.276	1.206
bt549	defactinib	-6.276	0.482
bt549	defactinib	-5.9	1.101
bt549	defactinib	-5.9	0.441
bt549	defactinib	-4.773	0.203
bt549	defactinib	-4.773	0.114
bt549	defactinib	-5.524	0.781
bt549	defactinib	-5.524	0.296
bt549	defactinib	-4.398	0.231
bt549	defactinib	-4.398	0.144
bt549	defactinib	-5.148	0.292
bt549	defactinib	-5.148	0.14
bt549	doxifluridine	-7.398	1.308
bt549	doxifluridine	-7.398	0.656
bt549	doxifluridine	-7.022	1.286
bt549	doxifluridine	-7.022	0.64
bt549	doxifluridine	-6.658	1.29
bt549	doxifluridine	-6.658	0.73
bt549	doxifluridine	-6.276	1.325
bt549	doxifluridine	-6.276	0.746
bt549	doxifluridine	-5.9	1.284
bt549	doxifluridine	-5.9	0.695
bt549	doxifluridine	-4.773	1.204
bt549	doxifluridine	-4.773	0.734
bt549	doxifluridine	-5.524	1.207
bt549	doxifluridine	-5.524	0.794
bt549	doxifluridine	-4.398	1.009
bt549	doxifluridine	-4.398	0.641
bt549	doxifluridine	-5.148	1.342
bt549	doxifluridine	-5.148	0.709
bt549	ehop016	-7.398	1.349
bt549	ehop016	-7.398	0.647
bt549	ehop016	-7.022	1.29
bt549	ehop016	-7.022	0.592
bt549	ehop016	-6.658	1.319
bt549	ehop016	-6.658	0.597
bt549	ehop016	-6.276	1.323
bt549	ehop016	-6.276	0.61
bt549	ehop016	-5.9	1.251
bt549	ehop016	-5.9	0.573
bt549	ehop016	-4.773	0.158
bt549	ehop016	-4.773	0.095
bt549	ehop016	-5.524	1.061
bt549	ehop016	-5.524	0.399
bt549	ehop016	-4.398	0.118
bt549	ehop016	-4.398	0.101
bt549	ehop016	-5.148	0.262
bt549	ehop016	-5.148	0.128
bt549	fk866	-7.398	0.473
bt549	fk866	-7.398	0.281
bt549	fk866	-7.022	0.5
bt549	fk866	-7.022	0.268
bt549	fk866	-6.658	0.514
bt549	fk866	-6.658	0.297
bt549	fk866	-6.276	0.455
bt549	fk866	-6.276	0.276
bt549	fk866	-5.9	0.518
bt549	fk866	-5.9	0.293
bt549	fk866	-4.773	0.474
bt549	fk866	-4.773	0.271
bt549	fk866	-5.524	0.445
bt549	fk866	-5.524	0.251
bt549	fk866	-4.398	0.492
bt549	fk866	-4.398	0.266
bt549	fk866	-5.148	0.55
bt549	fk866	-5.148	0.264
bt549	gdc0032	-7.398	1.313
bt549	gdc0032	-7.398	0.645
bt549	gdc0032	-7.022	1.27
bt549	gdc0032	-7.022	0.655
bt549	gdc0032	-6.658	1.281
bt549	gdc0032	-6.658	0.607
bt549	gdc0032	-6.276	1.306
bt549	gdc0032	-6.276	0.607
bt549	gdc0032	-5.9	1.201
bt549	gdc0032	-5.9	0.619
bt549	gdc0032	-4.773	0.529
bt549	gdc0032	-4.773	0.359
bt549	gdc0032	-5.524	0.916
bt549	gdc0032	-5.524	0.537
bt549	gdc0032	-4.398	0.413
bt549	gdc0032	-4.398	0.247
bt549	gdc0032	-5.148	0.752
bt549	gdc0032	-5.148	0.456
bt549	isoginkgetin	-7.398	1.281
bt549	isoginkgetin	-7.398	0.692
bt549	isoginkgetin	-7.022	1.212
bt549	isoginkgetin	-7.022	0.689
bt549	isoginkgetin	-6.658	1.244
bt549	isoginkgetin	-6.658	0.719
bt549	isoginkgetin	-6.276	1.325
bt549	isoginkgetin	-6.276	0.651
bt549	isoginkgetin	-5.9	1.28
bt549	isoginkgetin	-5.9	0.696
bt549	isoginkgetin	-4.773	0.211
bt549	isoginkgetin	-4.773	0.177
bt549	isoginkgetin	-5.524	1.105
bt549	isoginkgetin	-5.524	0.71
bt549	isoginkgetin	-4.398	0.201
bt549	isoginkgetin	-4.398	0.153
bt549	isoginkgetin	-5.148	0.373
bt549	isoginkgetin	-5.148	0.443
bt549	lb100	-7.398	1.299
bt549	lb100	-7.398	0.539
bt549	lb100	-7.022	1.295
bt549	lb100	-7.022	0.521
bt549	lb100	-6.658	1.346
bt549	lb100	-6.658	0.551
bt549	lb100	-6.276	1.308
bt549	lb100	-6.276	0.554
bt549	lb100	-5.9	1.331
bt549	lb100	-5.9	0.588
bt549	lb100	-4.773	0.437
bt549	lb100	-4.773	0.292
bt549	lb100	-5.524	1.148
bt549	lb100	-5.524	0.532
bt549	lb100	-4.398	0.235
bt549	lb100	-4.398	0.18
bt549	lb100	-5.148	0.771
bt549	lb100	-5.148	0.462
bt549	ml210	-7.398	1.369
bt549	ml210	-7.398	0.679
bt549	ml210	-7.022	1.299
bt549	ml210	-7.022	0.745
bt549	ml210	-6.658	1.226
bt549	ml210	-6.658	0.711
bt549	ml210	-6.276	0.887
bt549	ml210	-6.276	0.697
bt549	ml210	-5.9	0.621
bt549	ml210	-5.9	0.634
bt549	ml210	-4.773	0.301
bt549	ml210	-4.773	0.409
bt549	ml210	-5.524	0.432
bt549	ml210	-5.524	0.568
bt549	ml210	-4.398	0.309
bt549	ml210	-4.398	0.383
bt549	ml210	-5.148	0.359
bt549	ml210	-5.148	0.616
bt549	pemetrexed	-7.398	0.874
bt549	pemetrexed	-7.398	0.68
bt549	pemetrexed	-7.022	0.584
bt549	pemetrexed	-7.022	0.563
bt549	pemetrexed	-6.658	0.472
bt549	pemetrexed	-6.658	0.499
bt549	pemetrexed	-6.276	0.45
bt549	pemetrexed	-6.276	0.445
bt549	pemetrexed	-5.9	0.448
bt549	pemetrexed	-5.9	0.431
bt549	pemetrexed	-4.773	0.453
bt549	pemetrexed	-4.773	0.411
bt549	pemetrexed	-5.524	0.436
bt549	pemetrexed	-5.524	0.382
bt549	pemetrexed	-4.398	0.448
bt549	pemetrexed	-4.398	0.393
bt549	pemetrexed	-5.148	0.456
bt549	pemetrexed	-5.148	0.41
bt549	taxol	-8.398	1.138
bt549	taxol	-8.398	0.647
bt549	taxol	-8.022	0.721
bt549	taxol	-8.022	0.709
bt549	taxol	-7.658	0.45
bt549	taxol	-7.658	0.687
bt549	taxol	-7.276	0.377
bt549	taxol	-7.276	0.796
bt549	taxol	-6.886	0.23
bt549	taxol	-6.886	0.704
bt549	taxol	-6.538	0.195
bt549	taxol	-6.538	0.771
bt549	taxol	-6.149	0.195
bt549	taxol	-6.149	0.683
bt549	taxol	-5.772	0.205
bt549	taxol	-5.772	0.241
bt549	taxol	-5.398	0.222
bt549	taxol	-5.398	0.163
bt549	25hydroxycholesterol	-7.398	1.047
bt549	25hydroxycholesterol	-7.023	0.86
bt549	25hydroxycholesterol	-6.648	0.888
bt549	25hydroxycholesterol	-6.273	0.737
bt549	25hydroxycholesterol	-5.9	0.978
bt549	25hydroxycholesterol	-4.772	1.056
bt549	25hydroxycholesterol	-5.523	1.079
bt549	25hydroxycholesterol	-4.398	0.893
bt549	25hydroxycholesterol	-5.148	0.96
bt549	5FU	-7.398	0.82
bt549	5FU	-7.023	0.715
bt549	5FU	-6.648	0.75
bt549	5FU	-6.273	0.686
bt549	5FU	-5.9	0.705
bt549	5FU	-4.772	0.155
bt549	5FU	-5.523	0.328
bt549	5FU	-4.398	0.189
bt549	5FU	-5.148	0.188
bt549	6Diazo5OxoLnorleucin	-7.398	0.973
bt549	6Diazo5OxoLnorleucin	-7.023	0.962
bt549	6Diazo5OxoLnorleucin	-6.648	0.94
bt549	6Diazo5OxoLnorleucin	-6.273	0.914
bt549	6Diazo5OxoLnorleucin	-5.9	0.839
bt549	6Diazo5OxoLnorleucin	-4.772	0.329
bt549	6Diazo5OxoLnorleucin	-5.523	0.652
bt549	6Diazo5OxoLnorleucin	-4.398	0.252
bt549	6Diazo5OxoLnorleucin	-5.148	0.471
bt549	amiloride	-7.398	1.104
bt549	amiloride	-7.023	1.038
bt549	amiloride	-6.648	1.157
bt549	amiloride	-6.273	1.054
bt549	amiloride	-5.9	0.928
bt549	amiloride	-4.772	0.208
bt549	amiloride	-5.523	0.918
bt549	amiloride	-4.398	0.195
bt549	amiloride	-5.148	0.255
bt549	arsenictrioxide	-7.398	0.802
bt549	arsenictrioxide	-7.023	0.611
bt549	arsenictrioxide	-6.648	0.394
bt549	arsenictrioxide	-6.273	0.295
bt549	arsenictrioxide	-5.9	0.337
bt549	arsenictrioxide	-4.772	0.142
bt549	arsenictrioxide	-5.523	0.233
bt549	arsenictrioxide	-4.398	0.057
bt549	arsenictrioxide	-5.148	0.252
bt549	atorvastatin	-7.398	0.409
bt549	atorvastatin	-7.023	0.458
bt549	atorvastatin	-6.648	0.348
bt549	atorvastatin	-6.273	0.404
bt549	atorvastatin	-5.9	0.421
bt549	atorvastatin	-4.772	0.448
bt549	atorvastatin	-5.523	0.413
bt549	atorvastatin	-4.398	0.514
bt549	atorvastatin	-5.148	0.406
bt549	cladribine	-7.398	1.164
bt549	cladribine	-7.023	1.268
bt549	cladribine	-6.648	1.176
bt549	cladribine	-6.273	0.912
bt549	cladribine	-5.9	0.928
bt549	cladribine	-4.772	0.505
bt549	cladribine	-5.523	1.045
bt549	cladribine	-4.398	0.354
bt549	cladribine	-5.148	0.795
bt549	crizotinib	-7.398	1.017
bt549	crizotinib	-7.023	1.04
bt549	crizotinib	-6.648	0.995
bt549	crizotinib	-6.273	1.139
bt549	crizotinib	-5.9	1.098
bt549	crizotinib	-4.772	1.17
bt549	crizotinib	-5.523	0.924
bt549	crizotinib	-4.398	1.385
bt549	crizotinib	-5.148	1.284
bt549	dasatinib	-7.398	0.838
bt549	dasatinib	-7.398	1.03
bt549	dasatinib	-7.023	0.841
bt549	dasatinib	-7.023	0.718
bt549	dasatinib	-6.648	0.759
bt549	dasatinib	-6.648	0.604
bt549	dasatinib	-6.273	0.706
bt549	dasatinib	-6.273	0.479
bt549	dasatinib	-5.9	0.616
bt549	dasatinib	-5.9	0.503
bt549	dasatinib	-4.772	0.228
bt549	dasatinib	-4.772	0.56
bt549	dasatinib	-5.523	0.63
bt549	dasatinib	-5.523	0.547
bt549	dasatinib	-4.398	0.187
bt549	dasatinib	-4.398	0.515
bt549	dasatinib	-5.148	0.634
bt549	dasatinib	-5.148	0.512
bt549	decoyinine	-7.398	0.985
bt549	decoyinine	-7.023	0.849
bt549	decoyinine	-6.648	0.734
bt549	decoyinine	-6.273	0.708
bt549	decoyinine	-5.9	0.706
bt549	decoyinine	-4.772	0.197
bt549	decoyinine	-5.523	0.767
bt549	decoyinine	-4.398	0.18
bt549	decoyinine	-5.148	0.419
bt549	GMX1778	-7.398	0.851
bt549	GMX1778	-7.023	1.063
bt549	GMX1778	-6.648	1.064
bt549	GMX1778	-6.273	1.054
bt549	GMX1778	-5.9	1.055
bt549	GMX1778	-4.772	1.072
bt549	GMX1778	-5.523	1.323
bt549	GMX1778	-4.398	0.903
bt549	GMX1778	-5.148	0.944
bt549	lb100	-7.398	0.97
bt549	lb100	-7.023	1.052
bt549	lb100	-6.648	0.855
bt549	lb100	-6.273	0.842
bt549	lb100	-5.9	0.841
bt549	lb100	-4.772	0.296
bt549	lb100	-5.523	0.932
bt549	lb100	-4.398	0.243
bt549	lb100	-5.148	0.551
bt549	leflunomide	-7.398	1.113
bt549	leflunomide	-7.023	0.76
bt549	leflunomide	-6.648	0.468
bt549	leflunomide	-6.273	0.34
bt549	leflunomide	-5.9	0.237
bt549	leflunomide	-4.772	0.229
bt549	leflunomide	-5.523	0.224
bt549	leflunomide	-4.398	0.225
bt549	leflunomide	-5.148	0.24
bt549	methotrexate	-7.398	0.41
bt549	methotrexate	-7.023	0.376
bt549	methotrexate	-6.648	0.314
bt549	methotrexate	-6.273	0.24
bt549	methotrexate	-5.9	0.222
bt549	methotrexate	-4.772	0.225
bt549	methotrexate	-5.523	0.223
bt549	methotrexate	-4.398	0.219
bt549	methotrexate	-5.148	0.208
bt549	ml210	-7.398	1.032
bt549	ml210	-7.023	1.17
bt549	ml210	-6.648	1.019
bt549	ml210	-6.273	0.84
bt549	ml210	-5.9	0.746
bt549	ml210	-4.772	0.242
bt549	ml210	-5.523	0.476
bt549	ml210	-4.398	0.217
bt549	ml210	-5.148	0.281
bt549	NMDI14	-7.398	0.987
bt549	NMDI14	-7.023	0.926
bt549	NMDI14	-6.648	0.781
bt549	NMDI14	-6.273	0.835
bt549	NMDI14	-5.9	0.61
bt549	NMDI14	-4.772	0.143
bt549	NMDI14	-5.523	0.387
bt549	NMDI14	-4.398	0.148
bt549	NMDI14	-5.148	0.294
bt549	PF562271	-7.398	1.036
bt549	PF562271	-7.023	0.787
bt549	PF562271	-6.648	0.679
bt549	PF562271	-6.273	0.607
bt549	PF562271	-5.9	0.64
bt549	PF562271	-4.772	0.336
bt549	PF562271	-5.523	0.671
bt549	PF562271	-4.398	0.215
bt549	PF562271	-5.148	0.575
bt549	rotenone	-7.398	0.78
bt549	rotenone	-7.023	0.988
bt549	rotenone	-6.648	1.011
bt549	rotenone	-6.273	0.697
bt549	rotenone	-5.9	0.701
bt549	rotenone	-4.772	0.689
bt549	rotenone	-5.523	0.713
bt549	rotenone	-4.398	0.704
bt549	rotenone	-5.148	0.854
bt549	taxol	-8.398	0.982
bt549	taxol	-8.023	0.987
bt549	taxol	-7.648	1.093
bt549	taxol	-7.273	1.148
bt549	taxol	-6.9	1.081
bt549	taxol	-6.523	1.091
bt549	taxol	-6.148	1.17
bt549	taxol	-5.772	1.152
bt549	taxol	-5.398	1.234
bt549	vinorelbine	-7.398	1.028
bt549	vinorelbine	-7.023	0.564
bt549	vinorelbine	-6.648	0.35
bt549	vinorelbine	-6.273	0.236
bt549	vinorelbine	-5.9	0.245
bt549	vinorelbine	-4.772	0.24
bt549	vinorelbine	-5.523	0.238
bt549	vinorelbine	-4.398	0.211
bt549	vinorelbine	-5.148	0.258
cal51	azathioprine	-7	0.538
cal51	azathioprine	-7	0.99
cal51	azathioprine	-6.668	0.448
cal51	azathioprine	-6.668	0.921
cal51	azathioprine	-6.333	0.975
cal51	azathioprine	-6.333	1.18
cal51	azathioprine	-4	1.009
cal51	azathioprine	-4	1.292
cal51	azathioprine	-5	1.074
cal51	azathioprine	-5	1.434
cal51	azathioprine	-6	1.261
cal51	azathioprine	-6	1.214
cal51	azathioprine	-5.668	1.07
cal51	azathioprine	-5.668	1.157
cal51	azathioprine	-4.668	1.36
cal51	azathioprine	-4.668	1.241
cal51	azathioprine	-5.333	1.003
cal51	azathioprine	-5.333	1.127
cal51	azathioprine	-4.333	0.901
cal51	azathioprine	-4.333	1.245
cal51	cyclosporine	-7.398	0.415
cal51	cyclosporine	-7.398	1.074
cal51	cyclosporine	-7.064	0.384
cal51	cyclosporine	-7.064	0.892
cal51	cyclosporine	-6.73	1.267
cal51	cyclosporine	-6.73	0.937
cal51	cyclosporine	-6.398	0.897
cal51	cyclosporine	-6.398	0.992
cal51	cyclosporine	-6.064	1.026
cal51	cyclosporine	-6.064	0.845
cal51	cyclosporine	-5.73	0.778
cal51	cyclosporine	-5.73	0.815
cal51	cyclosporine	-4.73	0.625
cal51	cyclosporine	-4.73	0.747
cal51	cyclosporine	-4.398	0.551
cal51	cyclosporine	-4.398	0.43
cal51	cyclosporine	-5.398	1.001
cal51	cyclosporine	-5.398	0.927
cal51	cyclosporine	-5.064	0.798
cal51	cyclosporine	-5.064	0.792
cal51	gdc0032	-7.398	0.385
cal51	gdc0032	-7.398	0.79
cal51	gdc0032	-7.064	0.342
cal51	gdc0032	-7.064	0.987
cal51	gdc0032	-6.73	0.558
cal51	gdc0032	-6.73	0.578
cal51	gdc0032	-6.398	0.495
cal51	gdc0032	-6.398	0.421
cal51	gdc0032	-6.064	0.413
cal51	gdc0032	-6.064	0.409
cal51	gdc0032	-5.73	0.403
cal51	gdc0032	-5.73	0.405
cal51	gdc0032	-4.73	0.349
cal51	gdc0032	-4.73	0.36
cal51	gdc0032	-4.398	0.331
cal51	gdc0032	-4.398	0.409
cal51	gdc0032	-5.398	0.383
cal51	gdc0032	-5.398	0.401
cal51	gdc0032	-5.064	0.396
cal51	gdc0032	-5.064	0.458
cal51	ml210	-7.398	0.19
cal51	ml210	-7.398	0.907
cal51	ml210	-7.064	0.216
cal51	ml210	-7.064	1.016
cal51	ml210	-6.73	1.192
cal51	ml210	-6.73	1.025
cal51	ml210	-6.398	0.945
cal51	ml210	-6.398	0.811
cal51	ml210	-6.064	0.605
cal51	ml210	-6.064	0.563
cal51	ml210	-5.73	0.264
cal51	ml210	-5.73	0.217
cal51	ml210	-4.73	0.214
cal51	ml210	-4.73	0.228
cal51	ml210	-4.398	0.25
cal51	ml210	-4.398	0.166
cal51	ml210	-5.398	0.197
cal51	ml210	-5.398	0.215
cal51	ml210	-5.064	0.237
cal51	ml210	-5.064	0.223
cal51	navitoclax	-7.398	0.316
cal51	navitoclax	-7.398	0.853
cal51	navitoclax	-7.064	0.325
cal51	navitoclax	-7.064	0.828
cal51	navitoclax	-6.73	1.17
cal51	navitoclax	-6.73	1.179
cal51	navitoclax	-6.398	1.142
cal51	navitoclax	-6.398	1.242
cal51	navitoclax	-6.064	0.969
cal51	navitoclax	-6.064	1.088
cal51	navitoclax	-5.73	0.928
cal51	navitoclax	-5.73	1.175
cal51	navitoclax	-4.73	0.911
cal51	navitoclax	-4.73	0.984
cal51	navitoclax	-4.398	0.792
cal51	navitoclax	-4.398	0.908
cal51	navitoclax	-5.398	0.989
cal51	navitoclax	-5.398	1.249
cal51	navitoclax	-5.064	0.922
cal51	navitoclax	-5.064	1.072
cal51	palbociclib	-7.398	0.306
cal51	palbociclib	-7.398	0.865
cal51	palbociclib	-7.064	0.284
cal51	palbociclib	-7.064	0.863
cal51	palbociclib	-6.73	1.553
cal51	palbociclib	-6.73	1.461
cal51	palbociclib	-6.398	1.28
cal51	palbociclib	-6.398	1.062
cal51	palbociclib	-6.064	1.156
cal51	palbociclib	-6.064	1.094
cal51	palbociclib	-5.73	0.952
cal51	palbociclib	-5.73	1.124
cal51	palbociclib	-4.73	0.728
cal51	palbociclib	-4.73	0.593
cal51	palbociclib	-4.398	0.5
cal51	palbociclib	-4.398	0.538
cal51	palbociclib	-5.398	0.864
cal51	palbociclib	-5.398	0.94
cal51	palbociclib	-5.064	0.842
cal51	palbociclib	-5.064	0.897
cal51	RSL3	-8.398	0.19
cal51	RSL3	-8.398	0.684
cal51	RSL3	-8.064	0.232
cal51	RSL3	-8.064	0.804
cal51	RSL3	-7.73	1.245
cal51	RSL3	-7.73	1.082
cal51	RSL3	-7.398	1.308
cal51	RSL3	-7.398	1.228
cal51	RSL3	-7.066	0.972
cal51	RSL3	-7.066	0.924
cal51	RSL3	-6.73	0.296
cal51	RSL3	-6.73	0.59
cal51	RSL3	-6.398	0.255
cal51	RSL3	-6.398	0.251
cal51	RSL3	-6.066	0.231
cal51	RSL3	-6.066	0.227
cal51	RSL3	-5.73	0.252
cal51	RSL3	-5.73	0.192
cal51	RSL3	-5.398	0.308
cal51	RSL3	-5.398	0.206
cal51	taxol	-9	0.335
cal51	taxol	-9	0.8
cal51	taxol	-8.668	0.284
cal51	taxol	-8.668	1.07
cal51	taxol	-8.333	1.12
cal51	taxol	-8.333	0.924
cal51	taxol	-8	0.91
cal51	taxol	-8	0.831
cal51	taxol	-7.668	0.503
cal51	taxol	-7.668	0.357
cal51	taxol	-7.333	0.453
cal51	taxol	-7.333	0.337
cal51	taxol	-7	0.392
cal51	taxol	-7	0.314
cal51	taxol	-6.668	0.325
cal51	taxol	-6.668	0.326
cal51	taxol	-6.333	0.317
cal51	taxol	-6.333	0.335
cal51	taxol	-6	0.365
cal51	taxol	-6	0.334
hcc1143	azathioprine	-7	0.911
hcc1143	azathioprine	-7	0.904
hcc1143	azathioprine	-6.668	1.063
hcc1143	azathioprine	-6.668	0.901
hcc1143	azathioprine	-6.333	0.945
hcc1143	azathioprine	-6.333	0.957
hcc1143	azathioprine	-4	0.73
hcc1143	azathioprine	-4	0.927
hcc1143	azathioprine	-5	0.903
hcc1143	azathioprine	-5	0.98
hcc1143	azathioprine	-6	0.972
hcc1143	azathioprine	-6	0.901
hcc1143	azathioprine	-5.668	1.025
hcc1143	azathioprine	-5.668	0.998
hcc1143	azathioprine	-4.668	0.901
hcc1143	azathioprine	-4.668	1.043
hcc1143	azathioprine	-5.333	0.947
hcc1143	azathioprine	-5.333	0.985
hcc1143	azathioprine	-4.333	0.89
hcc1143	azathioprine	-4.333	0.894
hcc1143	cyclosporine	-7.398	1.038
hcc1143	cyclosporine	-7.398	0.933
hcc1143	cyclosporine	-7.064	1.013
hcc1143	cyclosporine	-7.064	1.049
hcc1143	cyclosporine	-6.73	0.999
hcc1143	cyclosporine	-6.73	1.092
hcc1143	cyclosporine	-6.398	1.003
hcc1143	cyclosporine	-6.398	0.954
hcc1143	cyclosporine	-6.064	0.843
hcc1143	cyclosporine	-6.064	0.886
hcc1143	cyclosporine	-5.73	0.918
hcc1143	cyclosporine	-5.73	0.799
hcc1143	cyclosporine	-4.73	0.633
hcc1143	cyclosporine	-4.73	0.493
hcc1143	cyclosporine	-4.398	0.416
hcc1143	cyclosporine	-4.398	0.388
hcc1143	cyclosporine	-5.398	0.854
hcc1143	cyclosporine	-5.398	0.948
hcc1143	cyclosporine	-5.064	0.823
hcc1143	cyclosporine	-5.064	0.874
hcc1143	gdc0032	-7.398	0.878
hcc1143	gdc0032	-7.398	0.865
hcc1143	gdc0032	-7.064	0.725
hcc1143	gdc0032	-7.064	0.811
hcc1143	gdc0032	-6.73	0.63
hcc1143	gdc0032	-6.73	0.74
hcc1143	gdc0032	-6.398	0.719
hcc1143	gdc0032	-6.398	0.739
hcc1143	gdc0032	-6.064	0.543
hcc1143	gdc0032	-6.064	0.622
hcc1143	gdc0032	-5.73	0.465
hcc1143	gdc0032	-5.73	0.463
hcc1143	gdc0032	-4.73	0.415
hcc1143	gdc0032	-4.73	0.436
hcc1143	gdc0032	-4.398	0.463
hcc1143	gdc0032	-4.398	0.498
hcc1143	gdc0032	-5.398	0.429
hcc1143	gdc0032	-5.398	0.551
hcc1143	gdc0032	-5.064	0.446
hcc1143	gdc0032	-5.064	0.405
hcc1143	ml210	-7.398	0.936
hcc1143	ml210	-7.398	0.756
hcc1143	ml210	-7.064	0.984
hcc1143	ml210	-7.064	0.913
hcc1143	ml210	-6.73	1
hcc1143	ml210	-6.73	0.874
hcc1143	ml210	-6.398	1.004
hcc1143	ml210	-6.398	0.954
hcc1143	ml210	-6.064	1.1
hcc1143	ml210	-6.064	1.078
hcc1143	ml210	-5.73	1.001
hcc1143	ml210	-5.73	1.185
hcc1143	ml210	-4.73	1.083
hcc1143	ml210	-4.73	1.147
hcc1143	ml210	-4.398	1.078
hcc1143	ml210	-4.398	1.137
hcc1143	ml210	-5.398	1.088
hcc1143	ml210	-5.398	1.226
hcc1143	ml210	-5.064	1.131
hcc1143	ml210	-5.064	1.107
hcc1143	navitoclax	-7.398	1.096
hcc1143	navitoclax	-7.398	0.894
hcc1143	navitoclax	-7.064	1.022
hcc1143	navitoclax	-7.064	0.974
hcc1143	navitoclax	-6.73	1.031
hcc1143	navitoclax	-6.73	1.133
hcc1143	navitoclax	-6.398	1.176
hcc1143	navitoclax	-6.398	1.08
hcc1143	navitoclax	-6.064	1.051
hcc1143	navitoclax	-6.064	0.9
hcc1143	navitoclax	-5.73	1.053
hcc1143	navitoclax	-5.73	1.187
hcc1143	navitoclax	-4.73	0.363
hcc1143	navitoclax	-4.73	0.36
hcc1143	navitoclax	-4.398	0.299
hcc1143	navitoclax	-4.398	0.272
hcc1143	navitoclax	-5.398	1.003
hcc1143	navitoclax	-5.398	1.016
hcc1143	navitoclax	-5.064	0.574
hcc1143	navitoclax	-5.064	0.655
hcc1143	palbociclib	-7.398	1.058
hcc1143	palbociclib	-7.398	0.934
hcc1143	palbociclib	-7.064	0.927
hcc1143	palbociclib	-7.064	0.881
hcc1143	palbociclib	-6.73	0.824
hcc1143	palbociclib	-6.73	0.875
hcc1143	palbociclib	-6.398	0.818
hcc1143	palbociclib	-6.398	0.775
hcc1143	palbociclib	-6.064	0.74
hcc1143	palbociclib	-6.064	0.696
hcc1143	palbociclib	-5.73	0.786
hcc1143	palbociclib	-5.73	0.743
hcc1143	palbociclib	-4.73	0.554
hcc1143	palbociclib	-4.73	0.626
hcc1143	palbociclib	-4.398	0.282
hcc1143	palbociclib	-4.398	0.337
hcc1143	palbociclib	-5.398	0.769
hcc1143	palbociclib	-5.398	0.663
hcc1143	palbociclib	-5.064	0.717
hcc1143	palbociclib	-5.064	0.69
hcc1143	RSL3	-8.398	1.076
hcc1143	RSL3	-8.398	0.846
hcc1143	RSL3	-8.064	1.068
hcc1143	RSL3	-8.064	0.876
hcc1143	RSL3	-7.73	1.083
hcc1143	RSL3	-7.73	1.037
hcc1143	RSL3	-7.398	1.007
hcc1143	RSL3	-7.398	1.169
hcc1143	RSL3	-7.066	1.053
hcc1143	RSL3	-7.066	0.968
hcc1143	RSL3	-6.73	1.04
hcc1143	RSL3	-6.73	1.189
hcc1143	RSL3	-6.398	0.98
hcc1143	RSL3	-6.398	1.139
hcc1143	RSL3	-6.066	0.926
hcc1143	RSL3	-6.066	0.854
hcc1143	RSL3	-5.73	0.442
hcc1143	RSL3	-5.73	0.549
hcc1143	RSL3	-5.398	0.424
hcc1143	RSL3	-5.398	0.375
hcc1143	taxol	-9	0.846
hcc1143	taxol	-9	0.703
hcc1143	taxol	-8.668	0.528
hcc1143	taxol	-8.668	0.485
hcc1143	taxol	-8.333	0.486
hcc1143	taxol	-8.333	0.53
hcc1143	taxol	-8	0.409
hcc1143	taxol	-8	0.443
hcc1143	taxol	-7.668	0.389
hcc1143	taxol	-7.668	0.379
hcc1143	taxol	-7.333	0.363
hcc1143	taxol	-7.333	0.383
hcc1143	taxol	-7	0.422
hcc1143	taxol	-7	0.42
hcc1143	taxol	-6.668	0.377
hcc1143	taxol	-6.668	0.409
hcc1143	taxol	-6.333	0.368
hcc1143	taxol	-6.333	0.337
hcc1143	taxol	-6	0.31
hcc1143	taxol	-6	0.375
hcc1143	abemaciclib	-7.398	1.144
hcc1143	abemaciclib	-7.022	0.919
hcc1143	abemaciclib	-6.658	0.793
hcc1143	abemaciclib	-6.276	0.755
hcc1143	abemaciclib	-5.9	0.943
hcc1143	abemaciclib	-4.773	0.905
hcc1143	abemaciclib	-5.524	1.137
hcc1143	abemaciclib	-4.398	0.567
hcc1143	abemaciclib	-5.148	1.247
hcc1143	amiloride	-7.398	1.009
hcc1143	amiloride	-7.022	0.934
hcc1143	amiloride	-6.658	1.018
hcc1143	amiloride	-6.276	1.13
hcc1143	amiloride	-5.9	1.251
hcc1143	amiloride	-4.773	0.963
hcc1143	amiloride	-5.524	1.042
hcc1143	amiloride	-4.398	1.021
hcc1143	amiloride	-5.148	1.085
hcc1143	cilengitide	-7.398	1.125
hcc1143	cilengitide	-7.022	0.978
hcc1143	cilengitide	-6.658	1.127
hcc1143	cilengitide	-6.276	0.889
hcc1143	cilengitide	-5.9	1.033
hcc1143	cilengitide	-4.773	0.607
hcc1143	cilengitide	-5.524	0.815
hcc1143	cilengitide	-4.398	0.528
hcc1143	cilengitide	-5.148	0.681
hcc1143	cpi613	-7.398	1.145
hcc1143	cpi613	-7.022	1.195
hcc1143	cpi613	-6.658	1.362
hcc1143	cpi613	-6.276	1.38
hcc1143	cpi613	-5.9	1.375
hcc1143	cpi613	-4.773	1.463
hcc1143	cpi613	-5.524	1.367
hcc1143	cpi613	-4.398	1.375
hcc1143	cpi613	-5.148	1.246
hcc1143	defactinib	-7.398	0.957
hcc1143	defactinib	-7.022	1.037
hcc1143	defactinib	-6.658	1.148
hcc1143	defactinib	-6.276	1.066
hcc1143	defactinib	-5.9	0.979
hcc1143	defactinib	-4.773	0.219
hcc1143	defactinib	-5.524	0.686
hcc1143	defactinib	-4.398	0.229
hcc1143	defactinib	-5.148	0.336
hcc1143	doxifluridine	-7.398	0.918
hcc1143	doxifluridine	-7.022	1.26
hcc1143	doxifluridine	-6.658	1.088
hcc1143	doxifluridine	-6.276	0.744
hcc1143	doxifluridine	-5.9	0.464
hcc1143	doxifluridine	-4.773	0.482
hcc1143	doxifluridine	-5.524	0.495
hcc1143	doxifluridine	-4.398	0.501
hcc1143	doxifluridine	-5.148	0.552
hcc1143	ehop016	-7.398	0.167
hcc1143	ehop016	-7.022	0.162
hcc1143	ehop016	-6.658	0.214
hcc1143	ehop016	-6.276	0.24
hcc1143	ehop016	-5.9	0.294
hcc1143	ehop016	-4.773	0.184
hcc1143	ehop016	-5.524	0.249
hcc1143	ehop016	-4.398	0.078
hcc1143	ehop016	-5.148	0.862
hcc1143	enasidenib	-7.398	1.592
hcc1143	enasidenib	-7.022	1.447
hcc1143	enasidenib	-6.658	1.377
hcc1143	enasidenib	-6.276	1.526
hcc1143	enasidenib	-5.9	1.526
hcc1143	enasidenib	-4.773	1.479
hcc1143	enasidenib	-5.524	1.462
hcc1143	enasidenib	-4.398	1.555
hcc1143	enasidenib	-5.148	1.466
hcc1143	fk866	-7.398	0.681
hcc1143	fk866	-7.022	0.728
hcc1143	fk866	-6.658	0.773
hcc1143	fk866	-6.276	0.68
hcc1143	fk866	-5.9	0.711
hcc1143	fk866	-4.773	0.652
hcc1143	fk866	-5.524	0.61
hcc1143	fk866	-4.398	0.716
hcc1143	fk866	-5.148	0.668
hcc1143	gdc0032	-7.398	0.981
hcc1143	gdc0032	-7.022	0.998
hcc1143	gdc0032	-6.658	0.936
hcc1143	gdc0032	-6.276	0.79
hcc1143	gdc0032	-5.9	0.696
hcc1143	gdc0032	-4.773	0.558
hcc1143	gdc0032	-5.524	0.589
hcc1143	gdc0032	-4.398	0.514
hcc1143	gdc0032	-5.148	0.501
hcc1143	isoginkgetin	-7.398	1.186
hcc1143	isoginkgetin	-7.022	0.992
hcc1143	isoginkgetin	-6.658	1.007
hcc1143	isoginkgetin	-6.276	1.108
hcc1143	isoginkgetin	-5.9	1.182
hcc1143	isoginkgetin	-4.773	0.405
hcc1143	isoginkgetin	-5.524	1.223
hcc1143	isoginkgetin	-4.398	0.348
hcc1143	isoginkgetin	-5.148	0.633
hcc1143	lb100	-7.398	1.144
hcc1143	lb100	-7.022	0.958
hcc1143	lb100	-6.658	1.064
hcc1143	lb100	-6.276	1.096
hcc1143	lb100	-5.9	1.254
hcc1143	lb100	-4.773	0.982
hcc1143	lb100	-5.524	0.992
hcc1143	lb100	-4.398	0.486
hcc1143	lb100	-5.148	1.083
hcc1143	ml210	-7.398	1.052
hcc1143	ml210	-7.022	1.137
hcc1143	ml210	-6.658	1.196
hcc1143	ml210	-6.276	1.09
hcc1143	ml210	-5.9	1.152
hcc1143	ml210	-4.773	1.258
hcc1143	ml210	-5.524	1.224
hcc1143	ml210	-4.398	1.311
hcc1143	ml210	-5.148	1.374
hcc1143	mm102	-7.398	0.951
hcc1143	mm102	-7.022	1.01
hcc1143	mm102	-6.658	0.987
hcc1143	mm102	-6.276	1.006
hcc1143	mm102	-5.9	0.979
hcc1143	mm102	-4.773	0.919
hcc1143	mm102	-5.524	0.874
hcc1143	mm102	-4.398	0.174
hcc1143	mm102	-5.148	0.979
hcc1143	nafamostat	-7.398	1.159
hcc1143	nafamostat	-7.022	1.108
hcc1143	nafamostat	-6.658	1.194
hcc1143	nafamostat	-6.276	1.133
hcc1143	nafamostat	-5.9	1.115
hcc1143	nafamostat	-4.773	0.864
hcc1143	nafamostat	-5.524	0.995
hcc1143	nafamostat	-4.398	0.97
hcc1143	nafamostat	-5.148	1.066
hcc1143	navitoclax	-7.398	0.977
hcc1143	navitoclax	-7.022	0.889
hcc1143	navitoclax	-6.658	0.885
hcc1143	navitoclax	-6.276	0.967
hcc1143	navitoclax	-5.9	1.084
hcc1143	navitoclax	-4.773	0.27
hcc1143	navitoclax	-5.524	0.981
hcc1143	navitoclax	-4.398	0.179
hcc1143	navitoclax	-5.148	0.749
hcc1143	pemetrexed	-7.398	0.62
hcc1143	pemetrexed	-7.022	0.376
hcc1143	pemetrexed	-6.658	0.435
hcc1143	pemetrexed	-6.276	0.452
hcc1143	pemetrexed	-5.9	0.447
hcc1143	pemetrexed	-4.773	0.42
hcc1143	pemetrexed	-5.524	0.395
hcc1143	pemetrexed	-4.398	0.446
hcc1143	pemetrexed	-5.148	0.478
hcc1143	S63845	-7.398	0.677
hcc1143	S63845	-7.022	1.15
hcc1143	S63845	-6.658	1.15
hcc1143	S63845	-6.276	1.001
hcc1143	S63845	-5.9	1.064
hcc1143	S63845	-4.773	0.705
hcc1143	S63845	-5.524	1.108
hcc1143	S63845	-4.398	0.293
hcc1143	S63845	-5.148	1.087
hcc1143	taxol	-7.398	1.221
hcc1143	taxol	-7.022	1.033
hcc1143	taxol	-6.658	0.844
hcc1143	taxol	-6.276	0.753
hcc1143	taxol	-5.9	0.665
hcc1143	taxol	-4.773	0.691
hcc1143	taxol	-5.524	0.696
hcc1143	taxol	-4.398	0.626
hcc1143	taxol	-5.148	0.704
hcc1143	25hydroxycholesterol	-7.398	1.038
hcc1143	25hydroxycholesterol	-7.023	0.933
hcc1143	25hydroxycholesterol	-6.648	1.151
hcc1143	25hydroxycholesterol	-6.273	1.057
hcc1143	25hydroxycholesterol	-5.9	0.994
hcc1143	25hydroxycholesterol	-4.772	1.119
hcc1143	25hydroxycholesterol	-5.523	1.117
hcc1143	25hydroxycholesterol	-4.398	1.063
hcc1143	25hydroxycholesterol	-5.148	0.89
hcc1143	5FU	-7.398	0.884
hcc1143	5FU	-7.023	0.991
hcc1143	5FU	-6.648	0.886
hcc1143	5FU	-6.273	0.919
hcc1143	5FU	-5.9	0.713
hcc1143	5FU	-4.772	0.415
hcc1143	5FU	-5.523	0.697
hcc1143	5FU	-4.398	0.389
hcc1143	5FU	-5.148	0.601
hcc1143	6Diazo5OxoLnorleucin	-7.398	0.965
hcc1143	6Diazo5OxoLnorleucin	-7.023	0.807
hcc1143	6Diazo5OxoLnorleucin	-6.648	0.715
hcc1143	6Diazo5OxoLnorleucin	-6.273	0.617
hcc1143	6Diazo5OxoLnorleucin	-5.9	0.662
hcc1143	6Diazo5OxoLnorleucin	-4.772	0.538
hcc1143	6Diazo5OxoLnorleucin	-5.523	0.515
hcc1143	6Diazo5OxoLnorleucin	-4.398	0.523
hcc1143	6Diazo5OxoLnorleucin	-5.148	0.481
hcc1143	amiloride	-7.398	0.964
hcc1143	amiloride	-7.023	0.999
hcc1143	amiloride	-6.648	1.059
hcc1143	amiloride	-6.273	1.068
hcc1143	amiloride	-5.9	1.008
hcc1143	amiloride	-4.772	0.389
hcc1143	amiloride	-5.523	1.029
hcc1143	amiloride	-4.398	0.203
hcc1143	amiloride	-5.148	0.933
hcc1143	arsenictrioxide	-7.398	1.176
hcc1143	arsenictrioxide	-7.023	1.089
hcc1143	arsenictrioxide	-6.648	1.094
hcc1143	arsenictrioxide	-6.273	0.895
hcc1143	arsenictrioxide	-5.9	0.923
hcc1143	arsenictrioxide	-4.772	0.899
hcc1143	arsenictrioxide	-5.523	1.204
hcc1143	arsenictrioxide	-4.398	1.092
hcc1143	arsenictrioxide	-5.148	1.07
hcc1143	atorvastatin	-7.398	0.724
hcc1143	atorvastatin	-7.023	0.672
hcc1143	atorvastatin	-6.648	0.751
hcc1143	atorvastatin	-6.273	0.716
hcc1143	atorvastatin	-5.9	0.794
hcc1143	atorvastatin	-4.772	0.598
hcc1143	atorvastatin	-5.523	0.779
hcc1143	atorvastatin	-4.398	0.691
hcc1143	atorvastatin	-5.148	0.697
hcc1143	cladribine	-7.398	0.985
hcc1143	cladribine	-7.023	1.078
hcc1143	cladribine	-6.648	1.048
hcc1143	cladribine	-6.273	1.001
hcc1143	cladribine	-5.9	1.05
hcc1143	cladribine	-4.772	1.051
hcc1143	cladribine	-5.523	1.052
hcc1143	cladribine	-4.398	0.965
hcc1143	cladribine	-5.148	1.086
hcc1143	crizotinib	-7.398	1.084
hcc1143	crizotinib	-7.023	1.119
hcc1143	crizotinib	-6.648	1.261
hcc1143	crizotinib	-6.273	1.078
hcc1143	crizotinib	-5.9	1.136
hcc1143	crizotinib	-4.772	1.075
hcc1143	crizotinib	-5.523	1.169
hcc1143	crizotinib	-4.398	1.041
hcc1143	crizotinib	-5.148	1.143
hcc1143	dasatinib	-7.398	1.019
hcc1143	dasatinib	-7.398	0.758
hcc1143	dasatinib	-7.023	1.11
hcc1143	dasatinib	-7.023	0.647
hcc1143	dasatinib	-6.648	1.243
hcc1143	dasatinib	-6.648	0.556
hcc1143	dasatinib	-6.273	1.305
hcc1143	dasatinib	-6.273	0.556
hcc1143	dasatinib	-5.9	1.105
hcc1143	dasatinib	-5.9	0.592
hcc1143	dasatinib	-4.772	0.384
hcc1143	dasatinib	-4.772	0.617
hcc1143	dasatinib	-5.523	0.974
hcc1143	dasatinib	-5.523	0.507
hcc1143	dasatinib	-4.398	0.3
hcc1143	dasatinib	-4.398	0.629
hcc1143	dasatinib	-5.148	0.988
hcc1143	dasatinib	-5.148	0.546
hcc1143	decoyinine	-7.398	1.031
hcc1143	decoyinine	-7.023	1.013
hcc1143	decoyinine	-6.648	0.95
hcc1143	decoyinine	-6.273	0.891
hcc1143	decoyinine	-5.9	1.228
hcc1143	decoyinine	-4.772	0.333
hcc1143	decoyinine	-5.523	1.131
hcc1143	decoyinine	-4.398	0.407
hcc1143	decoyinine	-5.148	0.741
hcc1143	GMX1778	-7.398	1.067
hcc1143	GMX1778	-7.023	1.096
hcc1143	GMX1778	-6.648	1.043
hcc1143	GMX1778	-6.273	0.811
hcc1143	GMX1778	-5.9	0.866
hcc1143	GMX1778	-4.772	0.551
hcc1143	GMX1778	-5.523	0.676
hcc1143	GMX1778	-4.398	0.554
hcc1143	GMX1778	-5.148	0.629
hcc1143	lb100	-7.398	1.148
hcc1143	lb100	-7.023	1.064
hcc1143	lb100	-6.648	1.073
hcc1143	lb100	-6.273	0.989
hcc1143	lb100	-5.9	1.107
hcc1143	lb100	-4.772	1.02
hcc1143	lb100	-5.523	1.083
hcc1143	lb100	-4.398	0.651
hcc1143	lb100	-5.148	1.087
hcc1143	leflunomide	-7.398	1.101
hcc1143	leflunomide	-7.023	0.998
hcc1143	leflunomide	-6.648	0.967
hcc1143	leflunomide	-6.273	0.933
hcc1143	leflunomide	-5.9	0.953
hcc1143	leflunomide	-4.772	0.344
hcc1143	leflunomide	-5.523	0.567
hcc1143	leflunomide	-4.398	0.397
hcc1143	leflunomide	-5.148	0.316
hcc1143	methotrexate	-7.398	0.712
hcc1143	methotrexate	-7.023	0.514
hcc1143	methotrexate	-6.648	0.45
hcc1143	methotrexate	-6.273	0.409
hcc1143	methotrexate	-5.9	0.408
hcc1143	methotrexate	-4.772	0.407
hcc1143	methotrexate	-5.523	0.394
hcc1143	methotrexate	-4.398	0.397
hcc1143	methotrexate	-5.148	0.339
hcc1143	ml210	-7.398	1.073
hcc1143	ml210	-7.023	1.105
hcc1143	ml210	-6.648	1.147
hcc1143	ml210	-6.273	1.203
hcc1143	ml210	-5.9	1.192
hcc1143	ml210	-4.772	0.205
hcc1143	ml210	-5.523	0.871
hcc1143	ml210	-4.398	0.266
hcc1143	ml210	-5.148	0.346
hcc1143	NMDI14	-7.398	1.088
hcc1143	NMDI14	-7.023	1.061
hcc1143	NMDI14	-6.648	1.002
hcc1143	NMDI14	-6.273	1.052
hcc1143	NMDI14	-5.9	0.979
hcc1143	NMDI14	-4.772	0.987
hcc1143	NMDI14	-5.523	1.034
hcc1143	NMDI14	-4.398	0.979
hcc1143	NMDI14	-5.148	1.121
hcc1143	PF562271	-7.398	0.965
hcc1143	PF562271	-7.023	1.091
hcc1143	PF562271	-6.648	0.858
hcc1143	PF562271	-6.273	1.085
hcc1143	PF562271	-5.9	0.94
hcc1143	PF562271	-4.772	0.698
hcc1143	PF562271	-5.523	0.916
hcc1143	PF562271	-4.398	0.367
hcc1143	PF562271	-5.148	0.862
hcc1143	rotenone	-7.398	0.873
hcc1143	rotenone	-7.023	0.955
hcc1143	rotenone	-6.648	0.952
hcc1143	rotenone	-6.273	0.985
hcc1143	rotenone	-5.9	0.975
hcc1143	rotenone	-4.772	0.811
hcc1143	rotenone	-5.523	0.962
hcc1143	rotenone	-4.398	0.75
hcc1143	rotenone	-5.148	0.854
hcc1143	taxol	-8.398	1.299
hcc1143	taxol	-8.023	1.139
hcc1143	taxol	-7.648	1.103
hcc1143	taxol	-7.273	1.216
hcc1143	taxol	-6.9	1.16
hcc1143	taxol	-6.523	1.136
hcc1143	taxol	-6.148	1.107
hcc1143	taxol	-5.772	1.165
hcc1143	taxol	-5.398	1.12
hcc1143	vinorelbine	-7.398	1.059
hcc1143	vinorelbine	-7.023	1.008
hcc1143	vinorelbine	-6.648	0.96
hcc1143	vinorelbine	-6.273	1.018
hcc1143	vinorelbine	-5.9	1.103
hcc1143	vinorelbine	-4.772	0.923
hcc1143	vinorelbine	-5.523	0.925
hcc1143	vinorelbine	-4.398	0.973
hcc1143	vinorelbine	-5.148	0.984
hcc1806	azathioprine	-7	1.157
hcc1806	azathioprine	-7	1.137
hcc1806	azathioprine	-6.668	1.09
hcc1806	azathioprine	-6.668	1.14
hcc1806	azathioprine	-6.333	1.185
hcc1806	azathioprine	-6.333	1.184
hcc1806	azathioprine	-4	0.174
hcc1806	azathioprine	-4	0.291
hcc1806	azathioprine	-5	0.966
hcc1806	azathioprine	-5	0.954
hcc1806	azathioprine	-6	1.031
hcc1806	azathioprine	-6	1.195
hcc1806	azathioprine	-5.668	0.992
hcc1806	azathioprine	-5.668	1.3
hcc1806	azathioprine	-4.668	0.533
hcc1806	azathioprine	-4.668	0.71
hcc1806	azathioprine	-5.333	1.116
hcc1806	azathioprine	-5.333	1.122
hcc1806	azathioprine	-4.333	0.367
hcc1806	azathioprine	-4.333	0.449
hcc1806	cyclosporine	-7.398	1.169
hcc1806	cyclosporine	-7.398	1.023
hcc1806	cyclosporine	-7.064	1.152
hcc1806	cyclosporine	-7.064	1.02
hcc1806	cyclosporine	-6.73	1.162
hcc1806	cyclosporine	-6.73	1.496
hcc1806	cyclosporine	-6.398	1.174
hcc1806	cyclosporine	-6.398	1.284
hcc1806	cyclosporine	-6.064	1.108
hcc1806	cyclosporine	-6.064	1.218
hcc1806	cyclosporine	-5.73	0.953
hcc1806	cyclosporine	-5.73	1.257
hcc1806	cyclosporine	-4.73	0.228
hcc1806	cyclosporine	-4.73	0.239
hcc1806	cyclosporine	-4.398	0.17
hcc1806	cyclosporine	-4.398	0.226
hcc1806	cyclosporine	-5.398	0.797
hcc1806	cyclosporine	-5.398	1.104
hcc1806	cyclosporine	-5.064	0.752
hcc1806	cyclosporine	-5.064	0.797
hcc1806	gdc0032	-7.398	1.254
hcc1806	gdc0032	-7.398	1.178
hcc1806	gdc0032	-7.064	1.267
hcc1806	gdc0032	-7.064	0.908
hcc1806	gdc0032	-6.73	1.126
hcc1806	gdc0032	-6.73	1.382
hcc1806	gdc0032	-6.398	1.044
hcc1806	gdc0032	-6.398	1.039
hcc1806	gdc0032	-6.064	1.013
hcc1806	gdc0032	-6.064	1.072
hcc1806	gdc0032	-5.73	0.753
hcc1806	gdc0032	-5.73	0.84
hcc1806	gdc0032	-4.73	0.168
hcc1806	gdc0032	-4.73	0.196
hcc1806	gdc0032	-4.398	0.133
hcc1806	gdc0032	-4.398	0.195
hcc1806	gdc0032	-5.398	0.436
hcc1806	gdc0032	-5.398	0.586
hcc1806	gdc0032	-5.064	0.205
hcc1806	gdc0032	-5.064	0.277
hcc1806	ml210	-7.398	1.205
hcc1806	ml210	-7.398	1.029
hcc1806	ml210	-7.064	1.238
hcc1806	ml210	-7.064	0.991
hcc1806	ml210	-6.73	1.192
hcc1806	ml210	-6.73	0.988
hcc1806	ml210	-6.398	0.987
hcc1806	ml210	-6.398	1.192
hcc1806	ml210	-6.064	1.056
hcc1806	ml210	-6.064	1.221
hcc1806	ml210	-5.73	0.89
hcc1806	ml210	-5.73	1.012
hcc1806	ml210	-4.73	0.759
hcc1806	ml210	-4.73	0.867
hcc1806	ml210	-4.398	0.642
hcc1806	ml210	-4.398	0.723
hcc1806	ml210	-5.398	0.906
hcc1806	ml210	-5.398	1.111
hcc1806	ml210	-5.064	0.837
hcc1806	ml210	-5.064	0.95
hcc1806	navitoclax	-7.398	1.354
hcc1806	navitoclax	-7.398	1.114
hcc1806	navitoclax	-7.064	1.144
hcc1806	navitoclax	-7.064	1.181
hcc1806	navitoclax	-6.73	1.105
hcc1806	navitoclax	-6.73	1.385
hcc1806	navitoclax	-6.398	1.065
hcc1806	navitoclax	-6.398	1.364
hcc1806	navitoclax	-6.064	1.199
hcc1806	navitoclax	-6.064	1.077
hcc1806	navitoclax	-5.73	1.117
hcc1806	navitoclax	-5.73	1.11
hcc1806	navitoclax	-4.73	0.308
hcc1806	navitoclax	-4.73	0.391
hcc1806	navitoclax	-4.398	0.142
hcc1806	navitoclax	-4.398	0.182
hcc1806	navitoclax	-5.398	1.003
hcc1806	navitoclax	-5.398	1.152
hcc1806	navitoclax	-5.064	0.873
hcc1806	navitoclax	-5.064	1.01
hcc1806	palbociclib	-7.398	1.139
hcc1806	palbociclib	-7.398	0.817
hcc1806	palbociclib	-7.064	1.116
hcc1806	palbociclib	-7.064	0.954
hcc1806	palbociclib	-6.73	1.098
hcc1806	palbociclib	-6.73	1.056
hcc1806	palbociclib	-6.398	0.952
hcc1806	palbociclib	-6.398	1.006
hcc1806	palbociclib	-6.064	1.013
hcc1806	palbociclib	-6.064	1.009
hcc1806	palbociclib	-5.73	1.038
hcc1806	palbociclib	-5.73	0.969
hcc1806	palbociclib	-4.73	0.25
hcc1806	palbociclib	-4.73	0.279
hcc1806	palbociclib	-4.398	0.216
hcc1806	palbociclib	-4.398	0.237
hcc1806	palbociclib	-5.398	0.754
hcc1806	palbociclib	-5.398	1.035
hcc1806	palbociclib	-5.064	0.484
hcc1806	palbociclib	-5.064	0.531
hcc1806	RSL3	-8.398	1.402
hcc1806	RSL3	-8.398	0.966
hcc1806	RSL3	-8.064	1.172
hcc1806	RSL3	-8.064	1.137
hcc1806	RSL3	-7.73	1.205
hcc1806	RSL3	-7.73	1.176
hcc1806	RSL3	-7.398	1.092
hcc1806	RSL3	-7.398	1.127
hcc1806	RSL3	-7.066	1.285
hcc1806	RSL3	-7.066	1.186
hcc1806	RSL3	-6.73	1
hcc1806	RSL3	-6.73	1.418
hcc1806	RSL3	-6.398	0.953
hcc1806	RSL3	-6.398	1.281
hcc1806	RSL3	-6.066	0.726
hcc1806	RSL3	-6.066	0.93
hcc1806	RSL3	-5.73	0.493
hcc1806	RSL3	-5.73	0.484
hcc1806	RSL3	-5.398	0.373
hcc1806	RSL3	-5.398	0.192
hcc1806	taxol	-9	0.616
hcc1806	taxol	-9	0.576
hcc1806	taxol	-8.668	0.232
hcc1806	taxol	-8.668	0.226
hcc1806	taxol	-8.333	0.213
hcc1806	taxol	-8.333	0.205
hcc1806	taxol	-8	0.178
hcc1806	taxol	-8	0.169
hcc1806	taxol	-7.668	0.184
hcc1806	taxol	-7.668	0.169
hcc1806	taxol	-7.333	0.187
hcc1806	taxol	-7.333	0.192
hcc1806	taxol	-7	0.185
hcc1806	taxol	-7	0.209
hcc1806	taxol	-6.668	0.176
hcc1806	taxol	-6.668	0.186
hcc1806	taxol	-6.333	0.163
hcc1806	taxol	-6.333	0.184
hcc1806	taxol	-6	0.158
hcc1806	taxol	-6	0.162
hcc1806	abemaciclib	-7.398	0.816
hcc1806	abemaciclib	-7.022	0.748
hcc1806	abemaciclib	-6.658	0.644
hcc1806	abemaciclib	-6.276	0.538
hcc1806	abemaciclib	-5.9	0.359
hcc1806	abemaciclib	-4.773	0.081
hcc1806	abemaciclib	-5.524	0.247
hcc1806	abemaciclib	-4.398	0.072
hcc1806	abemaciclib	-5.148	0.15
hcc1806	amiloride	-7.398	1.024
hcc1806	amiloride	-7.022	1.096
hcc1806	amiloride	-6.658	1.022
hcc1806	amiloride	-6.276	0.939
hcc1806	amiloride	-5.9	1.002
hcc1806	amiloride	-4.773	1.057
hcc1806	amiloride	-5.524	0.99
hcc1806	amiloride	-4.398	0.835
hcc1806	amiloride	-5.148	0.978
hcc1806	cilengitide	-7.398	0.965
hcc1806	cilengitide	-7.022	0.851
hcc1806	cilengitide	-6.658	0.905
hcc1806	cilengitide	-6.276	0.925
hcc1806	cilengitide	-5.9	0.906
hcc1806	cilengitide	-4.773	0.793
hcc1806	cilengitide	-5.524	0.764
hcc1806	cilengitide	-4.398	0.704
hcc1806	cilengitide	-5.148	0.782
hcc1806	cpi613	-7.398	1.01
hcc1806	cpi613	-7.022	0.881
hcc1806	cpi613	-6.658	0.891
hcc1806	cpi613	-6.276	0.883
hcc1806	cpi613	-5.9	0.856
hcc1806	cpi613	-4.773	0.951
hcc1806	cpi613	-5.524	0.972
hcc1806	cpi613	-4.398	0.885
hcc1806	cpi613	-5.148	0.92
hcc1806	defactinib	-7.398	0.91
hcc1806	defactinib	-7.022	0.991
hcc1806	defactinib	-6.658	0.804
hcc1806	defactinib	-6.276	0.83
hcc1806	defactinib	-5.9	0.697
hcc1806	defactinib	-4.773	0.103
hcc1806	defactinib	-5.524	0.268
hcc1806	defactinib	-4.398	0.118
hcc1806	defactinib	-5.148	0.115
hcc1806	doxifluridine	-7.398	0.993
hcc1806	doxifluridine	-7.022	1.032
hcc1806	doxifluridine	-6.658	1.051
hcc1806	doxifluridine	-6.276	1.064
hcc1806	doxifluridine	-5.9	1
hcc1806	doxifluridine	-4.773	1.017
hcc1806	doxifluridine	-5.524	0.998
hcc1806	doxifluridine	-4.398	0.859
hcc1806	doxifluridine	-5.148	1.023
hcc1806	ehop016	-7.398	0.828
hcc1806	ehop016	-7.022	0.792
hcc1806	ehop016	-6.658	0.858
hcc1806	ehop016	-6.276	0.94
hcc1806	ehop016	-5.9	0.878
hcc1806	ehop016	-4.773	0.051
hcc1806	ehop016	-5.524	0.985
hcc1806	ehop016	-4.398	0.077
hcc1806	ehop016	-5.148	0.142
hcc1806	enasidenib	-7.398	1.076
hcc1806	enasidenib	-7.022	1.003
hcc1806	enasidenib	-6.658	0.936
hcc1806	enasidenib	-6.276	0.998
hcc1806	enasidenib	-5.9	0.914
hcc1806	enasidenib	-4.773	1.098
hcc1806	enasidenib	-5.524	1.08
hcc1806	enasidenib	-4.398	0.294
hcc1806	enasidenib	-5.148	1.071
hcc1806	fk866	-7.398	0.34
hcc1806	fk866	-7.022	0.319
hcc1806	fk866	-6.658	0.32
hcc1806	fk866	-6.276	0.234
hcc1806	fk866	-5.9	0.271
hcc1806	fk866	-4.773	0.241
hcc1806	fk866	-5.524	0.242
hcc1806	fk866	-4.398	0.226
hcc1806	fk866	-5.148	0.246
hcc1806	gdc0032	-7.398	0.982
hcc1806	gdc0032	-7.022	0.988
hcc1806	gdc0032	-6.658	0.948
hcc1806	gdc0032	-6.276	1.056
hcc1806	gdc0032	-5.9	0.921
hcc1806	gdc0032	-4.773	0.156
hcc1806	gdc0032	-5.524	0.637
hcc1806	gdc0032	-4.398	0.13
hcc1806	gdc0032	-5.148	0.223
hcc1806	isoginkgetin	-7.398	1.129
hcc1806	isoginkgetin	-7.022	1.086
hcc1806	isoginkgetin	-6.658	1.045
hcc1806	isoginkgetin	-6.276	1.038
hcc1806	isoginkgetin	-5.9	1.044
hcc1806	isoginkgetin	-4.773	0.104
hcc1806	isoginkgetin	-5.524	1.024
hcc1806	isoginkgetin	-4.398	0.093
hcc1806	isoginkgetin	-5.148	0.17
hcc1806	lb100	-7.398	0.916
hcc1806	lb100	-7.022	0.948
hcc1806	lb100	-6.658	0.971
hcc1806	lb100	-6.276	0.86
hcc1806	lb100	-5.9	0.834
hcc1806	lb100	-4.773	0.228
hcc1806	lb100	-5.524	0.854
hcc1806	lb100	-4.398	0.107
hcc1806	lb100	-5.148	0.411
hcc1806	ml210	-7.398	1.037
hcc1806	ml210	-7.022	1.037
hcc1806	ml210	-6.658	1.05
hcc1806	ml210	-6.276	1.059
hcc1806	ml210	-5.9	1.028
hcc1806	ml210	-4.773	0.916
hcc1806	ml210	-5.524	1.057
hcc1806	ml210	-4.398	0.681
hcc1806	ml210	-5.148	0.973
hcc1806	mm102	-7.398	0.98
hcc1806	mm102	-7.022	1.065
hcc1806	mm102	-6.658	0.976
hcc1806	mm102	-6.276	1.031
hcc1806	mm102	-5.9	1.006
hcc1806	mm102	-4.773	0.89
hcc1806	mm102	-5.524	1.032
hcc1806	mm102	-4.398	0.077
hcc1806	mm102	-5.148	1.026
hcc1806	nafamostat	-7.398	0.919
hcc1806	nafamostat	-7.022	0.979
hcc1806	nafamostat	-6.658	0.878
hcc1806	nafamostat	-6.276	0.938
hcc1806	nafamostat	-5.9	0.886
hcc1806	nafamostat	-4.773	0.865
hcc1806	nafamostat	-5.524	0.921
hcc1806	nafamostat	-4.398	0.746
hcc1806	nafamostat	-5.148	0.876
hcc1806	navitoclax	-7.398	0.996
hcc1806	navitoclax	-7.022	0.962
hcc1806	navitoclax	-6.658	1.01
hcc1806	navitoclax	-6.276	0.946
hcc1806	navitoclax	-5.9	0.943
hcc1806	navitoclax	-4.773	0.128
hcc1806	navitoclax	-5.524	0.932
hcc1806	navitoclax	-4.398	0.088
hcc1806	navitoclax	-5.148	0.726
hcc1806	pemetrexed	-7.398	0.648
hcc1806	pemetrexed	-7.022	0.407
hcc1806	pemetrexed	-6.658	0.341
hcc1806	pemetrexed	-6.276	0.343
hcc1806	pemetrexed	-5.9	0.332
hcc1806	pemetrexed	-4.773	0.295
hcc1806	pemetrexed	-5.524	0.354
hcc1806	pemetrexed	-4.398	0.35
hcc1806	pemetrexed	-5.148	0.331
hcc1806	S63845	-7.398	1.063
hcc1806	S63845	-7.022	1.094
hcc1806	S63845	-6.658	1.01
hcc1806	S63845	-6.276	1.109
hcc1806	S63845	-5.9	0.997
hcc1806	S63845	-4.773	0.228
hcc1806	S63845	-5.524	0.974
hcc1806	S63845	-4.398	0.08
hcc1806	S63845	-5.148	0.863
hcc1806	taxol	-7.398	0.231
hcc1806	taxol	-7.022	0.204
hcc1806	taxol	-6.658	0.168
hcc1806	taxol	-6.276	0.147
hcc1806	taxol	-5.9	0.126
hcc1806	taxol	-4.773	0.127
hcc1806	taxol	-5.524	0.127
hcc1806	taxol	-4.398	0.118
hcc1806	taxol	-5.148	0.118
hcc1806	abemaciclib	-7.398	1.126
hcc1806	abemaciclib	-7.398	0.589
hcc1806	abemaciclib	-7.022	1.117
hcc1806	abemaciclib	-7.022	0.599
hcc1806	abemaciclib	-6.658	1.105
hcc1806	abemaciclib	-6.658	0.395
hcc1806	abemaciclib	-6.276	1.051
hcc1806	abemaciclib	-6.276	0.215
hcc1806	abemaciclib	-5.9	0.746
hcc1806	abemaciclib	-5.9	0.12
hcc1806	abemaciclib	-4.773	0.115
hcc1806	abemaciclib	-4.773	0.06
hcc1806	abemaciclib	-5.524	0.554
hcc1806	abemaciclib	-5.524	0.115
hcc1806	abemaciclib	-4.398	0.068
hcc1806	abemaciclib	-4.398	0.059
hcc1806	abemaciclib	-5.148	0.361
hcc1806	abemaciclib	-5.148	0.093
hcc1806	cilengitide	-7.398	1.332
hcc1806	cilengitide	-7.398	0.726
hcc1806	cilengitide	-7.022	1.278
hcc1806	cilengitide	-7.022	0.664
hcc1806	cilengitide	-6.658	1.35
hcc1806	cilengitide	-6.658	0.596
hcc1806	cilengitide	-6.276	1.388
hcc1806	cilengitide	-6.276	0.49
hcc1806	cilengitide	-5.9	1.293
hcc1806	cilengitide	-5.9	0.577
hcc1806	cilengitide	-4.773	1.318
hcc1806	cilengitide	-4.773	0.535
hcc1806	cilengitide	-5.524	1.272
hcc1806	cilengitide	-5.524	0.58
hcc1806	cilengitide	-4.398	1.227
hcc1806	cilengitide	-4.398	0.688
hcc1806	cilengitide	-5.148	1.238
hcc1806	cilengitide	-5.148	0.524
hcc1806	defactinib	-7.398	1.294
hcc1806	defactinib	-7.398	0.527
hcc1806	defactinib	-7.022	1.285
hcc1806	defactinib	-7.022	0.613
hcc1806	defactinib	-6.658	1.349
hcc1806	defactinib	-6.658	0.498
hcc1806	defactinib	-6.276	1.315
hcc1806	defactinib	-6.276	0.541
hcc1806	defactinib	-5.9	1.21
hcc1806	defactinib	-5.9	0.365
hcc1806	defactinib	-4.773	0.173
hcc1806	defactinib	-4.773	0.079
hcc1806	defactinib	-5.524	0.51
hcc1806	defactinib	-5.524	0.12
hcc1806	defactinib	-4.398	0.153
hcc1806	defactinib	-4.398	0.082
hcc1806	defactinib	-5.148	0.189
hcc1806	defactinib	-5.148	0.09
hcc1806	doxifluridine	-7.398	1.254
hcc1806	doxifluridine	-7.398	0.663
hcc1806	doxifluridine	-7.022	1.351
hcc1806	doxifluridine	-7.022	0.721
hcc1806	doxifluridine	-6.658	1.262
hcc1806	doxifluridine	-6.658	0.803
hcc1806	doxifluridine	-6.276	1.416
hcc1806	doxifluridine	-6.276	0.625
hcc1806	doxifluridine	-5.9	1.258
hcc1806	doxifluridine	-5.9	0.695
hcc1806	doxifluridine	-4.773	1.21
hcc1806	doxifluridine	-4.773	0.63
hcc1806	doxifluridine	-5.524	1.227
hcc1806	doxifluridine	-5.524	0.701
hcc1806	doxifluridine	-4.398	1.044
hcc1806	doxifluridine	-4.398	0.684
hcc1806	doxifluridine	-5.148	1.281
hcc1806	doxifluridine	-5.148	0.755
hcc1806	ehop016	-7.398	1.225
hcc1806	ehop016	-7.398	0.605
hcc1806	ehop016	-7.022	1.248
hcc1806	ehop016	-7.022	0.641
hcc1806	ehop016	-6.658	1.283
hcc1806	ehop016	-6.658	0.575
hcc1806	ehop016	-6.276	1.323
hcc1806	ehop016	-6.276	0.611
hcc1806	ehop016	-5.9	1.245
hcc1806	ehop016	-5.9	0.494
hcc1806	ehop016	-4.773	0.106
hcc1806	ehop016	-4.773	0.062
hcc1806	ehop016	-5.524	0.88
hcc1806	ehop016	-5.524	0.294
hcc1806	ehop016	-4.398	0.102
hcc1806	ehop016	-4.398	0.081
hcc1806	ehop016	-5.148	0.18
hcc1806	ehop016	-5.148	0.071
hcc1806	fk866	-7.398	0.531
hcc1806	fk866	-7.398	0.222
hcc1806	fk866	-7.022	0.612
hcc1806	fk866	-7.022	0.25
hcc1806	fk866	-6.658	0.611
hcc1806	fk866	-6.658	0.229
hcc1806	fk866	-6.276	0.626
hcc1806	fk866	-6.276	0.198
hcc1806	fk866	-5.9	0.57
hcc1806	fk866	-5.9	0.236
hcc1806	fk866	-4.773	0.513
hcc1806	fk866	-4.773	0.191
hcc1806	fk866	-5.524	0.537
hcc1806	fk866	-5.524	0.201
hcc1806	fk866	-4.398	0.435
hcc1806	fk866	-4.398	0.212
hcc1806	fk866	-5.148	0.522
hcc1806	fk866	-5.148	0.23
hcc1806	gdc0032	-7.398	1.31
hcc1806	gdc0032	-7.398	0.642
hcc1806	gdc0032	-7.022	1.22
hcc1806	gdc0032	-7.022	0.751
hcc1806	gdc0032	-6.658	1.32
hcc1806	gdc0032	-6.658	0.645
hcc1806	gdc0032	-6.276	1.258
hcc1806	gdc0032	-6.276	0.629
hcc1806	gdc0032	-5.9	1.079
hcc1806	gdc0032	-5.9	0.445
hcc1806	gdc0032	-4.773	0.311
hcc1806	gdc0032	-4.773	0.105
hcc1806	gdc0032	-5.524	0.886
hcc1806	gdc0032	-5.524	0.215
hcc1806	gdc0032	-4.398	0.234
hcc1806	gdc0032	-4.398	0.111
hcc1806	gdc0032	-5.148	0.477
hcc1806	gdc0032	-5.148	0.126
hcc1806	isoginkgetin	-7.398	1.275
hcc1806	isoginkgetin	-7.398	0.651
hcc1806	isoginkgetin	-7.022	1.289
hcc1806	isoginkgetin	-7.022	0.657
hcc1806	isoginkgetin	-6.658	1.301
hcc1806	isoginkgetin	-6.658	0.663
hcc1806	isoginkgetin	-6.276	1.367
hcc1806	isoginkgetin	-6.276	0.666
hcc1806	isoginkgetin	-5.9	1.37
hcc1806	isoginkgetin	-5.9	0.662
hcc1806	isoginkgetin	-4.773	0.133
hcc1806	isoginkgetin	-4.773	0.078
hcc1806	isoginkgetin	-5.524	1.233
hcc1806	isoginkgetin	-5.524	0.675
hcc1806	isoginkgetin	-4.398	0.155
hcc1806	isoginkgetin	-4.398	0.071
hcc1806	isoginkgetin	-5.148	0.174
hcc1806	isoginkgetin	-5.148	0.242
hcc1806	lb100	-7.398	1.343
hcc1806	lb100	-7.398	0.609
hcc1806	lb100	-7.022	1.351
hcc1806	lb100	-7.022	0.674
hcc1806	lb100	-6.658	1.45
hcc1806	lb100	-6.658	0.651
hcc1806	lb100	-6.276	1.476
hcc1806	lb100	-6.276	0.621
hcc1806	lb100	-5.9	1.384
hcc1806	lb100	-5.9	0.656
hcc1806	lb100	-4.773	0.581
hcc1806	lb100	-4.773	0.339
hcc1806	lb100	-5.524	1.327
hcc1806	lb100	-5.524	0.616
hcc1806	lb100	-4.398	0.19
hcc1806	lb100	-4.398	0.145
hcc1806	lb100	-5.148	1.109
hcc1806	lb100	-5.148	0.539
hcc1806	ml210	-7.398	1.298
hcc1806	ml210	-7.398	0.707
hcc1806	ml210	-7.022	1.279
hcc1806	ml210	-7.022	0.637
hcc1806	ml210	-6.658	1.289
hcc1806	ml210	-6.658	0.659
hcc1806	ml210	-6.276	1.388
hcc1806	ml210	-6.276	0.632
hcc1806	ml210	-5.9	1.301
hcc1806	ml210	-5.9	0.693
hcc1806	ml210	-4.773	1.188
hcc1806	ml210	-4.773	0.588
hcc1806	ml210	-5.524	1.245
hcc1806	ml210	-5.524	0.683
hcc1806	ml210	-4.398	1.125
hcc1806	ml210	-4.398	0.721
hcc1806	ml210	-5.148	1.227
hcc1806	ml210	-5.148	0.689
hcc1806	pemetrexed	-7.398	0.564
hcc1806	pemetrexed	-7.398	0.384
hcc1806	pemetrexed	-7.022	0.429
hcc1806	pemetrexed	-7.022	0.295
hcc1806	pemetrexed	-6.658	0.371
hcc1806	pemetrexed	-6.658	0.255
hcc1806	pemetrexed	-6.276	0.364
hcc1806	pemetrexed	-6.276	0.244
hcc1806	pemetrexed	-5.9	0.347
hcc1806	pemetrexed	-5.9	0.231
hcc1806	pemetrexed	-4.773	0.367
hcc1806	pemetrexed	-4.773	0.221
hcc1806	pemetrexed	-5.524	0.332
hcc1806	pemetrexed	-5.524	0.225
hcc1806	pemetrexed	-4.398	0.353
hcc1806	pemetrexed	-4.398	0.23
hcc1806	pemetrexed	-5.148	0.337
hcc1806	pemetrexed	-5.148	0.221
hcc1806	taxol	-8.398	0.333
hcc1806	taxol	-8.398	0.147
hcc1806	taxol	-8.022	0.27
hcc1806	taxol	-8.022	0.156
hcc1806	taxol	-7.658	0.229
hcc1806	taxol	-7.658	0.122
hcc1806	taxol	-7.276	0.204
hcc1806	taxol	-7.276	0.098
hcc1806	taxol	-6.886	0.214
hcc1806	taxol	-6.886	0.109
hcc1806	taxol	-6.538	0.201
hcc1806	taxol	-6.538	0.12
hcc1806	taxol	-6.149	0.196
hcc1806	taxol	-6.149	0.122
hcc1806	taxol	-5.772	0.174
hcc1806	taxol	-5.772	0.125
hcc1806	taxol	-5.398	0.168
hcc1806	taxol	-5.398	0.121
hcc1806	25hydroxycholesterol	-7.398	1.047
hcc1806	25hydroxycholesterol	-7.023	1.051
hcc1806	25hydroxycholesterol	-6.648	0.984
hcc1806	25hydroxycholesterol	-6.273	1.02
hcc1806	25hydroxycholesterol	-5.9	1.017
hcc1806	25hydroxycholesterol	-4.772	1.015
hcc1806	25hydroxycholesterol	-5.523	1.024
hcc1806	25hydroxycholesterol	-4.398	0.989
hcc1806	25hydroxycholesterol	-5.148	1.009
hcc1806	5FU	-7.398	0.981
hcc1806	5FU	-7.023	0.988
hcc1806	5FU	-6.648	1
hcc1806	5FU	-6.273	1.039
hcc1806	5FU	-5.9	0.954
hcc1806	5FU	-4.772	0.945
hcc1806	5FU	-5.523	1.015
hcc1806	5FU	-4.398	0.99
hcc1806	5FU	-5.148	1.03
hcc1806	6Diazo5OxoLnorleucin	-7.398	1.086
hcc1806	6Diazo5OxoLnorleucin	-7.023	1.04
hcc1806	6Diazo5OxoLnorleucin	-6.648	0.981
hcc1806	6Diazo5OxoLnorleucin	-6.273	0.97
hcc1806	6Diazo5OxoLnorleucin	-5.9	0.986
hcc1806	6Diazo5OxoLnorleucin	-4.772	0.276
hcc1806	6Diazo5OxoLnorleucin	-5.523	0.733
hcc1806	6Diazo5OxoLnorleucin	-4.398	0.186
hcc1806	6Diazo5OxoLnorleucin	-5.148	0.431
hcc1806	amiloride	-7.398	0.992
hcc1806	amiloride	-7.023	0.968
hcc1806	amiloride	-6.648	0.969
hcc1806	amiloride	-6.273	0.932
hcc1806	amiloride	-5.9	0.967
hcc1806	amiloride	-4.772	0.163
hcc1806	amiloride	-5.523	1.004
hcc1806	amiloride	-4.398	0.087
hcc1806	amiloride	-5.148	0.326
[truncated: 6,630 more rows]
